# Supplementary material for: Acrylato[tris­(1-methyl­benzimidazol-2-ylmeth­yl)amine]zinc(II) perchlorate–dimethyl­formamide–methanol (1/1/1.5) at 153 (2) K
Source: Acta Crystallogr Sect E Struct Rep Online. 2008 Jan 9;64(Pt 2):m316. doi: 10.1107/S1600536807068675 (PMC2960207; doi:10.1107/S1600536807068675)
Supplement: Supplementary file 1 [file e-64-0m316-sup1.cif]

##############################################################################
###                                                                        ###
###        Electronic paper (Acta Crystallographica Section E)             ###
###                                                                        ###
##############################################################################
#                                                                            #
# This CIF contains the data in a paper accepted for publication in Acta     #
# Crystallographica Section E. It conforms to the requirements of Notes      #
# for Authors for Section E, and has been peer reviewed under the auspices   #
# of the IUCr Commission on Journals.                                        #
#                                                                            #
# Full details of the Crystallographic Information File format               #
# are given in the paper "The Crystallographic Information File (CIF):       #
# a New Standard Archive File for Crystallography" by S. R. Hall, F. H.      #
# Allen and I. D. Brown [Acta Cryst. (1991), A47, 655-685].                  #
#                                                                            #
# The current version of the core CIF dictionary is obtainable from          #
# ftp://ftp.iucr.org/pub/cif_core.dic. The current version number is 2.1.    #
#                                                                            #
# Software is freely available for graphical display of the structure(s) in  #
# this CIF.  For information consult the CIF home page http://www.iucr.org/  #
# cif/home.html                                                              #
#                                                                            #
##############################################################################
                                             
data_global
_audit_creation_method     SHELXL-97
_journal_data_validation_number     ?
_journal_date_recd_electronic     2007-12-01
_journal_date_accepted     2007-12-29
_journal_name_full     'Acta Crystallographica, Section E'
_journal_year     2008
_journal_volume     64
_journal_issue      2
_journal_page_first     m316
_journal_page_last     m316
_journal_paper_category     QM
_journal_coeditor_code     LH2580
_publ_contact_author_name     'Huilu Wu'
_publ_contact_author_address
;
 School of Chemical and Biological Engineering
 Lanzhou Jiaotong University
 Lanzhou 730070
 China
;
_publ_contact_author_email     wuhuilu@163.com
_publ_contact_author_fax     '+86 931 4956512'
_publ_contact_author_phone     '+86 931 3272032'
_publ_section_title
;
Acrylato[tris(1-methylbenzimidazol-2-ylmethyl)amine]zinc(II)
perchlorate--dimethylformamide--methanol (1/1/1.5) at 153(2) K
;
loop_
    _publ_author_name
    _publ_author_address
    'Yongqiang Tian'
;
 School of Chemical and Biological Engineering
 Lanzhou Jiaotong University
 Lanzhou 730070
 People's Republic of China
;
    'Huilu Wu'
;
 School of Chemical and Biological Engineering
 Lanzhou Jiaotong University
 Lanzhou 730070
 People's Republic of China
;
    'Ruirui Yun'
;
 School of Chemical and Biological Engineering
 Lanzhou Jiaotong University
 Lanzhou 730070
 People's Republic of China
;
    'Jingkun Yuan'
;
 School of Chemical and Biological Engineering
 Lanzhou Jiaotong University
 Lanzhou 730070
 People's Republic of China
;
    'Jian Ding'
;
 School of Chemical and Biological Engineering
 Lanzhou Jiaotong University
 Lanzhou 730070
 People's Republic of China
;
data_I
_chemical_name_systematic
;
Acrylato[tris(1-methylbenzimidazol-2-ylmethyl)amine]zinc(II)
perchlorate--dimethylformamide--methanol (1/1/1.5)
;
_chemical_name_common
;
;
_chemical_formula_moiety     'C30 H30 N7 O2 Zn, C3 H7 N O, 1.5(C H4 O), Cl O4'
_chemical_formula_sum     'C34.5 H43 Cl N8 O8.5 Zn'
_chemical_formula_iupac
                    '[Zn (C3 H3 O2) (C27 H27 N7)] (Cl O4), C3 H7 N O, 1.5C H4 O'
_chemical_formula_weight     806.61
_chemical_melting_point     ?
_symmetry_cell_setting     Triclinic
_symmetry_space_group_name_H-M     'P -1'
_symmetry_space_group_name_Hall     '-P 1'
loop_
    _symmetry_equiv_pos_as_xyz
    'x, y, z'
    '-x, -y, -z'
_cell_length_a     11.3766(4)
_cell_length_b     13.9606(4)
_cell_length_c     14.4355(5)
_cell_angle_alpha     108.5790(10)
_cell_angle_beta     111.0110(10)
_cell_angle_gamma     100.0750(10)
_cell_volume     1917.33(11)
_cell_formula_units_Z     2
_cell_measurement_reflns_used     16325
_cell_measurement_theta_min     3.03
_cell_measurement_theta_max     27.49
_cell_measurement_temperature     153(2)
_exptl_crystal_description     block
_exptl_crystal_colour     colorless
_exptl_crystal_size_max     0.59
_exptl_crystal_size_mid     0.56
_exptl_crystal_size_min     0.40
_exptl_crystal_density_diffrn     1.397
_exptl_crystal_density_meas     ?
_exptl_crystal_density_method     'not measured'
_exptl_crystal_F_000     842
_exptl_absorpt_coefficient_mu     0.771
_exptl_absorpt_correction_type     multi-scan
_exptl_absorpt_process_details
;
(Higashi; 1995)
;
_exptl_absorpt_correction_T_min     0.6589
_exptl_absorpt_correction_T_max     0.7478
_exptl_special_details
;
 ?
;
_diffrn_ambient_temperature     153(2)
_diffrn_radiation_type     MoK\a
_diffrn_radiation_wavelength     0.71073
_diffrn_radiation_source     'Rotating Anode'
_diffrn_radiation_monochromator     graphite
_diffrn_measurement_device_type     'Rigaku R-axis SPIDER'
_diffrn_measurement_method     '\w scans'
_diffrn_detector_area_resol_mean     ?
_diffrn_reflns_number     18907
_diffrn_reflns_av_R_equivalents     0.0236
_diffrn_reflns_av_sigmaI/netI     0.0313
_diffrn_reflns_theta_min     3.03
_diffrn_reflns_theta_max     27.48
_diffrn_reflns_theta_full     27.48
_diffrn_measured_fraction_theta_max     0.990
_diffrn_measured_fraction_theta_full     0.990
_diffrn_reflns_limit_h_min     -14
_diffrn_reflns_limit_h_max     14
_diffrn_reflns_limit_k_min     -18
_diffrn_reflns_limit_k_max     17
_diffrn_reflns_limit_l_min     -18
_diffrn_reflns_limit_l_max     18
_diffrn_standards_number     0
_diffrn_standards_interval_count     0
_diffrn_standards_interval_time     0
_diffrn_standards_decay_%     0
_refine_special_details
;
 Refinement of F^2^ against ALL reflections.  The weighted R-factor wR and
 goodness of fit S are based on F^2^, conventional R-factors R are based
 on F, with F set to zero for negative F^2^. The threshold expression of
 F^2^ > 2sigma(F^2^) is used only for calculating R-factors(gt) etc. and is
 not relevant to the choice of reflections for refinement.  R-factors based
 on F^2^ are statistically about twice as large as those based on F, and R-
 factors based on ALL data will be even larger.
;
_reflns_number_total     8711
_reflns_number_gt     7735
_reflns_threshold_expression     'I>2\s(I)'
_refine_ls_structure_factor_coef     Fsqd
_refine_ls_matrix_type     full
_refine_ls_R_factor_all     0.0504
_refine_ls_R_factor_gt     0.0449
_refine_ls_wR_factor_gt     0.1375
_refine_ls_wR_factor_ref     0.1437
_refine_ls_goodness_of_fit_ref     1.052
_refine_ls_restrained_S_all     1.060
_refine_ls_number_reflns     8711
_refine_ls_number_parameters     523
_refine_ls_number_restraints     28
_refine_ls_hydrogen_treatment     constr
_refine_ls_weighting_scheme     calc
_refine_ls_weighting_details
         'calc w=1/[\s^2^(Fo^2^)+(0.0880P)^2^+1.5221P] where P=(Fo^2^+2Fc^2^)/3'
_atom_sites_solution_hydrogens     geom
_atom_sites_solution_primary     direct
_atom_sites_solution_secondary     difmap
_refine_ls_shift/su_max     0.001
_refine_ls_shift/su_mean     0.000
_refine_diff_density_max     1.286
_refine_diff_density_min     -0.735
_refine_ls_extinction_method     none
_refine_ls_extinction_coef     ?
loop_
    _atom_type_symbol
    _atom_type_description
    _atom_type_scat_dispersion_real
    _atom_type_scat_dispersion_imag
    _atom_type_scat_source
    'C' 'C' 0.0033 0.0016
                         'International Tables Vol C Tables 4.2.6.8 and 6.1.1.4'
    'H' 'H' 0.0000 0.0000
                         'International Tables Vol C Tables 4.2.6.8 and 6.1.1.4'
    'N' 'N' 0.0061 0.0033
                         'International Tables Vol C Tables 4.2.6.8 and 6.1.1.4'
    'O' 'O' 0.0106 0.0060
                         'International Tables Vol C Tables 4.2.6.8 and 6.1.1.4'
    'Cl' 'Cl' 0.1484 0.1585
                         'International Tables Vol C Tables 4.2.6.8 and 6.1.1.4'
    'Zn' 'Zn' 0.2839 1.4301
                         'International Tables Vol C Tables 4.2.6.8 and 6.1.1.4'
_computing_data_collection     'RAPID-AUTO (Rigaku/MSC 2004)'
_computing_cell_refinement     'RAPID-AUTO (Rigaku/MSC 2004)'
_computing_data_reduction     'RAPID-AUTO (Rigaku/MSC 2004)'
_computing_structure_solution     'SHELXS97 (Sheldrick, 2008)'
_computing_structure_refinement     'SHELXL97 (Sheldrick, 2008)'
_computing_molecular_graphics
                             'SHELXTL (Sheldrick, 2008) and PLATON (Spek, 2003)'
_computing_publication_material     'SHELXTL (Bruker, 1997)'
loop_
    _atom_site_type_symbol
    _atom_site_label
    _atom_site_fract_x
    _atom_site_fract_y
    _atom_site_fract_z
    _atom_site_U_iso_or_equiv
    _atom_site_adp_type
    _atom_site_calc_flag
    _atom_site_refinement_flags
    _atom_site_occupancy
    _atom_site_disorder_assembly
    _atom_site_disorder_group
    Zn Zn 0.35354(2) 0.15960(2) 0.32037(2) 0.02210(10) Uani d . 1 . .
    N N1 0.43780(19) 0.29536(15) 0.46350(16) 0.0226(4) Uani d . 1 A .
    N N2 0.4269(2) 0.41504(16) 0.60253(17) 0.0259(4) Uani d . 1 . .
    N N3 0.16855(19) 0.14640(15) 0.21459(15) 0.0230(4) Uani d . 1 A .
    N N4 -0.05296(19) 0.08379(15) 0.14418(16) 0.0249(4) Uani d . 1 . .
    N N5 0.3625(2) 0.02424(16) 0.34902(16) 0.0250(4) Uani d . 1 A .
    N N6 0.3172(2) -0.08938(17) 0.42042(17) 0.0288(4) Uani d . 1 . .
    N N7 0.21188(19) 0.14020(15) 0.41159(16) 0.0233(4) Uani d . 1 . .
    C C1 0.2265(2) 0.24986(19) 0.4776(2) 0.0262(5) Uani d . 1 . .
    H H1A 0.2102 0.2524 0.5411 0.031 Uiso calc R 1 A .
    H H1B 0.1609 0.2751 0.4335 0.031 Uiso calc R 1 . .
    C C2 0.3647(2) 0.31989(18) 0.51553(19) 0.0235(4) Uani d . 1 A .
    C C3 0.3742(3) 0.4680(2) 0.6758(2) 0.0363(6) Uani d . 1 . .
    H H3A 0.2768 0.4443 0.6369 0.054 Uiso calc R 1 . .
    H H3B 0.4098 0.5456 0.7010 0.054 Uiso calc R 1 . .
    H H3C 0.4007 0.4496 0.7387 0.054 Uiso calc R 1 . .
    C C4 0.5506(2) 0.45659(19) 0.6080(2) 0.0258(5) Uani d . 1 . .
    C C5 0.6552(3) 0.5515(2) 0.6807(2) 0.0337(5) Uani d . 1 . .
    H H5A 0.6503 0.6026 0.7400 0.040 Uiso calc R 1 . .
    C C6 0.7666(3) 0.5675(2) 0.6621(2) 0.0371(6) Uani d . 1 . .
    H H6A 0.8405 0.6309 0.7103 0.045 Uiso calc R 1 . .
    C C7 0.7735(3) 0.4929(2) 0.5744(2) 0.0357(6) Uani d . 1 . .
    H H7A 0.8516 0.5072 0.5641 0.043 Uiso calc R 1 . .
    C C8 0.6690(2) 0.3983(2) 0.5020(2) 0.0282(5) Uani d . 1 . .
    H H8A 0.6740 0.3475 0.4426 0.034 Uiso calc R 1 . .
    C C9 0.5564(2) 0.38108(18) 0.52022(19) 0.0238(4) Uani d . 1 . .
    C C10 0.0769(2) 0.07969(19) 0.32346(19) 0.0254(5) Uani d . 1 . .
    H H10A 0.0104 0.0998 0.3480 0.030 Uiso calc R 1 A .
    H H10B 0.0603 0.0021 0.3028 0.030 Uiso calc R 1 . .
    C C11 0.0646(2) 0.10465(17) 0.22763(19) 0.0230(4) Uani d . 1 A .
    C C12 -0.1853(2) 0.0394(2) 0.1352(2) 0.0323(5) Uani d . 1 . .
    H H12A -0.1830 -0.0124 0.1678 0.048 Uiso calc R 1 . .
    H H12B -0.2502 0.0036 0.0581 0.048 Uiso calc R 1 . .
    H H12C -0.2111 0.0973 0.1735 0.048 Uiso calc R 1 . .
    C C13 -0.0252(2) 0.11589(17) 0.07074(19) 0.0248(4) Uani d . 1 . .
    C C14 -0.1086(3) 0.1126(2) -0.0289(2) 0.0303(5) Uani d . 1 . .
    H H14A -0.2028 0.0845 -0.0587 0.036 Uiso calc R 1 . .
    C C15 -0.0471(3) 0.1523(2) -0.0823(2) 0.0338(5) Uani d . 1 . .
    H H15A -0.1005 0.1523 -0.1501 0.041 Uiso calc R 1 . .
    C C16 0.0931(3) 0.1928(2) -0.0383(2) 0.0335(5) Uani d . 1 . .
    H H16A 0.1318 0.2195 -0.0772 0.040 Uiso calc R 1 . .
    C C17 0.1751(3) 0.19458(19) 0.06038(19) 0.0279(5) Uani d . 1 . .
    H H17A 0.2693 0.2217 0.0897 0.033 Uiso calc R 1 . .
    C C18 0.1145(2) 0.15516(18) 0.11509(18) 0.0241(4) Uani d . 1 . .
    C C19 0.2620(2) 0.0809(2) 0.4757(2) 0.0274(5) Uani d . 1 . .
    H H19A 0.1895 0.0409 0.4852 0.033 Uiso calc R 1 A .
    H H19B 0.3340 0.1307 0.5487 0.033 Uiso calc R 1 . .
    C C20 0.3142(2) 0.0051(2) 0.41521(19) 0.0259(5) Uani d . 1 A .
    C C21 0.2753(3) -0.1350(2) 0.4862(2) 0.0375(6) Uani d . 1 . .
    H H21A 0.2256 -0.0941 0.5159 0.056 Uiso calc R 1 . .
    H H21B 0.3540 -0.1319 0.5462 0.056 Uiso calc R 1 . .
    H H21C 0.2182 -0.2097 0.4405 0.056 Uiso calc R 1 . .
    C C22 0.3701(2) -0.1366(2) 0.3518(2) 0.0290(5) Uani d . 1 . .
    C C23 0.3908(3) -0.2346(2) 0.3233(2) 0.0381(6) Uani d . 1 . .
    H H23A 0.3668 -0.2842 0.3510 0.046 Uiso calc R 1 . .
    C C24 0.4480(3) -0.2564(2) 0.2530(2) 0.0438(7) Uani d . 1 . .
    H H24A 0.4641 -0.3227 0.2319 0.053 Uiso calc R 1 . .
    C C25 0.4830(3) -0.1842(2) 0.2118(2) 0.0417(7) Uani d . 1 . .
    H H25A 0.5244 -0.2015 0.1650 0.050 Uiso calc R 1 . .
    C C26 0.4583(3) -0.0871(2) 0.2381(2) 0.0332(5) Uani d . 1 . .
    H H26A 0.4804 -0.0385 0.2087 0.040 Uiso calc R 1 . .
    C C27 0.4004(2) -0.06388(19) 0.30861(19) 0.0266(5) Uani d . 1 . .
    C C28 0.4818(2) 0.1641(2) 0.18395(19) 0.0314(5) Uani d D 1 A 1
    O O1 0.4880(2) 0.21199(19) 0.27462(17) 0.0352(6) Uani d PD 0.836(5) A 1
    O O2 0.4042(2) 0.06708(18) 0.12040(18) 0.0360(6) Uani d PD 0.836(5) A 1
    C C29 0.5724(3) 0.2162(3) 0.1495(3) 0.0322(7) Uani d PD 0.836(5) A 1
    H H29 0.6360 0.2843 0.2008 0.039 Uiso calc PR 0.836(5) A 1
    C C30 0.5724(4) 0.1770(3) 0.0555(3) 0.0584(9) Uani d D 1 A 1
    H H30A 0.5104 0.1092 0.0019 0.070 Uiso calc PR 0.836(5) A 1
    H H30B 0.6344 0.2161 0.0400 0.070 Uiso calc PR 0.836(5) A 1
    O O1' 0.4269(12) 0.1035(7) 0.2132(10) 0.052(4) Uani d PD 0.164(5) A 2
    O O2' 0.4857(14) 0.2630(5) 0.2149(10) 0.061(5) Uani d PD 0.164(5) A 2
    C C29' 0.5255(19) 0.1223(7) 0.0992(12) 0.070(9) Uani d PD 0.164(5) A 2
    H H29' 0.5187 0.0489 0.0745 0.084 Uiso calc PR 0.164(5) A 2
    H H30C 0.5809 0.2507 0.0778 0.070 Uiso calc PR 0.164(5) A 2
    H H30D 0.5983 0.1436 0.0011 0.070 Uiso calc PR 0.164(5) A 2
    O O9 -0.3164(15) -0.4481(12) -0.0180(13) 0.097(4) Uani d PDU 0.25 B 1
    H H9A -0.3562 -0.4937 -0.0841 0.145 Uiso d PR 0.25 B 1
    C C35 -0.404(3) -0.498(2) 0.020(2) 0.108(6) Uani d PDU 0.25 B 1
    H H35A -0.3769 -0.4534 0.0966 0.161 Uiso calc PR 0.25 B 1
    H H35B -0.3972 -0.5691 0.0121 0.161 Uiso calc PR 0.25 B 1
    H H35C -0.4964 -0.5054 -0.0242 0.161 Uiso calc PR 0.25 B 1
    O O9' -0.4896(14) -0.5339(13) -0.0429(14) 0.098(4) Uani d PDU 0.25 . 2
    H H9'A -0.5219 -0.5595 -0.1120 0.147 Uiso d PR 0.25 . 2
    C C35' -0.3528(2) -0.45924(15) 0.00898(18) 0.108(6) Uani d PD 0.25 C 2
    H H35D -0.3532 -0.3997 -0.0130 0.161 Uiso calc PR 0.25 C 2
    H H35E -0.2961 -0.4968 -0.0140 0.161 Uiso calc PR 0.25 C 2
    H H35F -0.3180 -0.4316 0.0884 0.161 Uiso calc PR 0.25 C 2
    O O7 1.1335(2) 0.55543(15) 0.72271(18) 0.0648(7) Uani d R 1 . .
    N N10 1.0423(2) 0.51106(15) 0.82520(18) 0.0563(7) Uani d R 1 . .
    C C31 0.9669(2) 0.42510(15) 0.84068(18) 0.100(2) Uani d R 1 . .
    H H31A 0.9486 0.3558 0.7833 0.150 Uiso calc R 1 . .
    H H31B 0.8827 0.4357 0.8368 0.150 Uiso calc R 1 . .
    H H31C 1.0195 0.4268 0.9122 0.150 Uiso calc R 1 . .
    C C32 1.0725(5) 0.6191(3) 0.8999(4) 0.0653(10) Uani d . 1 . .
    H H32A 1.1206 0.6690 0.8806 0.098 Uiso calc R 1 . .
    H H32B 1.1281 0.6291 0.9743 0.098 Uiso calc R 1 . .
    H H32C 0.9895 0.6328 0.8955 0.098 Uiso calc R 1 . .
    C C33 1.0770(4) 0.4894(3) 0.7448(3) 0.0534(8) Uani d . 1 . .
    H H33A 1.0563 0.4162 0.7003 0.064 Uiso calc R 1 . .
    O O8 -0.0521(2) 0.28742(17) 0.33417(18) 0.0412(5) Uani d . 1 . .
    H H8O -0.0767 0.3351 0.3169 0.062 Uiso d R 1 . .
    C C34 -0.1037(4) 0.2828(4) 0.4076(4) 0.0650(11) Uani d . 1 . .
    H H34A -0.0733 0.2337 0.4388 0.097 Uiso calc R 1 . .
    H H34B -0.2013 0.2572 0.3693 0.097 Uiso calc R 1 . .
    H H34C -0.0728 0.3543 0.4661 0.097 Uiso calc R 1 . .
    Cl Cl -0.10330(7) -0.17834(5) 0.32322(6) 0.03704(16) Uani d . 1 . .
    O O3 -0.1742(3) -0.1134(3) 0.2867(3) 0.0787(10) Uani d . 1 . .
    O O4 -0.1929(3) -0.2823(2) 0.2867(2) 0.0705(8) Uani d . 1 . .
    O O5 -0.0381(2) -0.1306(2) 0.44072(19) 0.0566(6) Uani d . 1 . .
    O O6 -0.0026(2) -0.1836(2) 0.28517(18) 0.0489(5) Uani d . 1 . .
loop_
    _atom_site_aniso_label
    _atom_site_aniso_U_11
    _atom_site_aniso_U_22
    _atom_site_aniso_U_33
    _atom_site_aniso_U_12
    _atom_site_aniso_U_13
    _atom_site_aniso_U_23
    Zn 0.02388(15) 0.02273(15) 0.02353(15) 0.00978(10) 0.01317(11) 0.01000(11)
    N1 0.0230(9) 0.0219(9) 0.0252(9) 0.0086(7) 0.0122(8) 0.0103(8)
    N2 0.0308(10) 0.0231(10) 0.0286(10) 0.0124(8) 0.0160(8) 0.0113(8)
    N3 0.0266(9) 0.0198(9) 0.0219(9) 0.0067(7) 0.0115(8) 0.0076(7)
    N4 0.0239(9) 0.0212(9) 0.0255(9) 0.0068(7) 0.0087(8) 0.0076(8)
    N5 0.0283(10) 0.0239(9) 0.0265(9) 0.0112(8) 0.0136(8) 0.0117(8)
    N6 0.0297(10) 0.0309(11) 0.0319(10) 0.0132(8) 0.0130(9) 0.0192(9)
    N7 0.0231(9) 0.0233(9) 0.0239(9) 0.0083(7) 0.0110(8) 0.0094(8)
    C1 0.0280(11) 0.0257(11) 0.0296(11) 0.0105(9) 0.0179(10) 0.0101(9)
    C2 0.0253(11) 0.0244(11) 0.0248(10) 0.0111(9) 0.0127(9) 0.0114(9)
    C3 0.0470(15) 0.0295(13) 0.0374(14) 0.0153(11) 0.0273(13) 0.0086(11)
    C4 0.0283(11) 0.0226(11) 0.0312(12) 0.0109(9) 0.0137(10) 0.0151(9)
    C5 0.0409(14) 0.0198(11) 0.0373(13) 0.0093(10) 0.0159(12) 0.0102(10)
    C6 0.0340(13) 0.0223(12) 0.0452(15) 0.0015(10) 0.0127(12) 0.0120(11)
    C7 0.0305(13) 0.0283(13) 0.0507(16) 0.0069(10) 0.0186(12) 0.0201(12)
    C8 0.0277(11) 0.0246(11) 0.0380(13) 0.0109(9) 0.0165(10) 0.0163(10)
    C9 0.0249(11) 0.0217(11) 0.0297(11) 0.0107(8) 0.0115(9) 0.0158(9)
    C10 0.0232(11) 0.0256(11) 0.0281(11) 0.0068(9) 0.0118(9) 0.0123(9)
    C11 0.0246(11) 0.0177(10) 0.0249(10) 0.0073(8) 0.0105(9) 0.0070(8)
    C12 0.0242(11) 0.0331(13) 0.0358(13) 0.0075(9) 0.0120(10) 0.0125(11)
    C13 0.0282(11) 0.0161(10) 0.0258(11) 0.0067(8) 0.0106(9) 0.0054(8)
    C14 0.0316(12) 0.0240(11) 0.0268(11) 0.0098(9) 0.0072(10) 0.0066(9)
    C15 0.0433(14) 0.0298(13) 0.0242(11) 0.0138(11) 0.0109(11) 0.0098(10)
    C16 0.0443(15) 0.0304(13) 0.0280(12) 0.0122(11) 0.0178(11) 0.0127(10)
    C17 0.0338(12) 0.0235(11) 0.0245(11) 0.0090(9) 0.0127(10) 0.0084(9)
    C18 0.0288(11) 0.0188(10) 0.0218(10) 0.0086(8) 0.0096(9) 0.0062(8)
    C19 0.0314(12) 0.0311(12) 0.0270(11) 0.0139(10) 0.0164(10) 0.0151(10)
    C20 0.0243(11) 0.0298(12) 0.0258(11) 0.0112(9) 0.0092(9) 0.0152(9)
    C21 0.0387(14) 0.0441(15) 0.0445(15) 0.0166(12) 0.0200(12) 0.0328(13)
    C22 0.0271(12) 0.0303(12) 0.0280(12) 0.0129(9) 0.0072(10) 0.0143(10)
    C23 0.0460(15) 0.0334(14) 0.0358(14) 0.0202(12) 0.0112(12) 0.0195(11)
    C24 0.0578(18) 0.0359(15) 0.0364(14) 0.0306(14) 0.0127(14) 0.0147(12)
    C25 0.0546(18) 0.0435(16) 0.0324(13) 0.0323(14) 0.0191(13) 0.0140(12)
    C26 0.0417(14) 0.0348(14) 0.0301(12) 0.0221(11) 0.0176(11) 0.0149(11)
    C27 0.0268(11) 0.0266(11) 0.0253(11) 0.0128(9) 0.0081(9) 0.0113(9)
    C28 0.0234(11) 0.0411(15) 0.0286(12) 0.0079(10) 0.0108(10) 0.0153(11)
    O1 0.0306(11) 0.0413(14) 0.0298(11) 0.0043(9) 0.0180(9) 0.0088(10)
    O2 0.0367(12) 0.0289(11) 0.0314(12) 0.0018(9) 0.0102(10) 0.0095(9)
    C29 0.0296(15) 0.0387(17) 0.0360(16) 0.0113(13) 0.0201(13) 0.0182(14)
    C30 0.060(2) 0.085(3) 0.054(2) 0.0269(19) 0.0396(18) 0.040(2)
    C28' 0.0234(11) 0.0411(15) 0.0286(12) 0.0079(10) 0.0108(10) 0.0153(11)
    O1' 0.051(8) 0.093(12) 0.061(9) 0.044(8) 0.047(7) 0.057(9)
    O2' 0.046(8) 0.079(12) 0.044(8) -0.008(7) 0.017(7) 0.026(8)
    C29' 0.044(12) 0.14(3) 0.070(16) 0.049(15) 0.035(12) 0.079(19)
    C30' 0.060(2) 0.085(3) 0.054(2) 0.0269(19) 0.0396(18) 0.040(2)
    O9 0.106(6) 0.085(6) 0.089(6) 0.002(4) 0.036(4) 0.048(5)
    C35 0.105(7) 0.116(8) 0.096(7) 0.020(5) 0.058(5) 0.030(5)
    O9' 0.083(6) 0.114(6) 0.095(6) 0.038(4) 0.039(4) 0.039(4)
    C35' 0.105(7) 0.116(8) 0.096(7) 0.020(5) 0.058(5) 0.030(5)
    O7 0.0665(16) 0.0675(17) 0.101(2) 0.0383(14) 0.0541(16) 0.0547(17)
    N10 0.0695(19) 0.0356(14) 0.0688(19) 0.0159(13) 0.0407(17) 0.0167(13)
    C31 0.152(5) 0.049(2) 0.122(4) 0.015(3) 0.102(4) 0.024(3)
    C32 0.078(3) 0.0409(19) 0.069(2) 0.0217(18) 0.034(2) 0.0109(17)
    C33 0.062(2) 0.0419(17) 0.068(2) 0.0253(15) 0.0372(19) 0.0233(16)
    O8 0.0394(11) 0.0405(11) 0.0539(12) 0.0173(9) 0.0283(10) 0.0206(10)
    C34 0.069(2) 0.093(3) 0.080(3) 0.052(2) 0.055(2) 0.052(2)
    Cl 0.0412(4) 0.0373(3) 0.0420(4) 0.0115(3) 0.0224(3) 0.0240(3)
    O3 0.0457(14) 0.100(2) 0.134(3) 0.0352(15) 0.0412(17) 0.092(2)
    O4 0.092(2) 0.0420(14) 0.0653(17) -0.0064(13) 0.0423(16) 0.0146(12)
    O5 0.0525(14) 0.0726(17) 0.0428(12) 0.0167(12) 0.0285(11) 0.0151(12)
    O6 0.0566(13) 0.0657(15) 0.0430(11) 0.0255(11) 0.0333(11) 0.0290(11)
_geom_special_details
;
 All esds (except the esd in the dihedral angle between two l.s. planes)
 are estimated using the full covariance matrix.  The cell esds are taken
 into account individually in the estimation of esds in distances, angles
 and torsion angles; correlations between esds in cell parameters are only
 used when they are defined by crystal symmetry.  An approximate (isotropic)
 treatment of cell esds is used for estimating esds involving l.s. planes.
;
loop_
    _geom_bond_atom_site_label_1
    _geom_bond_atom_site_label_2
    _geom_bond_site_symmetry_2
    _geom_bond_distance
    _geom_bond_publ_flag
    Zn O1 . 1.988(2) y
    Zn O1' . 2.021(7) ?
    Zn N3 . 2.0433(19) y
    Zn N1 . 2.0564(19) y
    Zn N5 . 2.071(2) y
    Zn N7 . 2.4497(19) y
    N1 C2 . 1.326(3) ?
    N1 C9 . 1.393(3) ?
    N2 C2 . 1.347(3) ?
    N2 C4 . 1.389(3) ?
    N2 C3 . 1.462(3) ?
    N3 C11 . 1.328(3) ?
    N3 C18 . 1.400(3) ?
    N4 C11 . 1.345(3) ?
    N4 C13 . 1.385(3) ?
    N4 C12 . 1.466(3) ?
    N5 C20 . 1.332(3) ?
    N5 C27 . 1.396(3) ?
    N6 C20 . 1.351(3) ?
    N6 C22 . 1.388(3) ?
    N6 C21 . 1.463(3) ?
    N7 C19 . 1.464(3) ?
    N7 C1 . 1.465(3) ?
    N7 C10 . 1.466(3) ?
    C1 C2 . 1.493(3) ?
    C1 H1A . 0.9900 ?
    C1 H1B . 0.9900 ?
    C3 H3A . 0.9800 ?
    C3 H3B . 0.9800 ?
    C3 H3C . 0.9800 ?
    C4 C5 . 1.393(3) ?
    C4 C9 . 1.398(3) ?
    C5 C6 . 1.382(4) ?
    C5 H5A . 0.9500 ?
    C6 C7 . 1.398(4) ?
    C6 H6A . 0.9500 ?
    C7 C8 . 1.389(4) ?
    C7 H7A . 0.9500 ?
    C8 C9 . 1.393(3) ?
    C8 H8A . 0.9500 ?
    C10 C11 . 1.497(3) ?
    C10 H10A . 0.9900 ?
    C10 H10B . 0.9900 ?
    C12 H12A . 0.9800 ?
    C12 H12B . 0.9800 ?
    C12 H12C . 0.9800 ?
    C13 C14 . 1.391(3) ?
    C13 C18 . 1.406(3) ?
    C14 C15 . 1.383(4) ?
    C14 H14A . 0.9500 ?
    C15 C16 . 1.413(4) ?
    C15 H15A . 0.9500 ?
    C16 C17 . 1.385(4) ?
    C16 H16A . 0.9500 ?
    C17 C18 . 1.391(3) ?
    C17 H17A . 0.9500 ?
    C19 C20 . 1.495(3) ?
    C19 H19A . 0.9900 ?
    C19 H19B . 0.9900 ?
    C21 H21A . 0.9800 ?
    C21 H21B . 0.9800 ?
    C21 H21C . 0.9800 ?
    C22 C23 . 1.386(4) ?
    C22 C27 . 1.405(3) ?
    C23 C24 . 1.376(4) ?
    C23 H23A . 0.9500 ?
    C24 C25 . 1.392(5) ?
    C24 H24A . 0.9500 ?
    C25 C26 . 1.394(4) ?
    C25 H25A . 0.9500 ?
    C26 C27 . 1.386(4) ?
    C26 H26A . 0.9500 ?
    C28 O1 . 1.235(3) ?
    C28 O2 . 1.290(3) ?
    C28 C29 . 1.474(4) ?
    C29 C30 . 1.292(5) ?
    C29 H29 . 0.9500 ?
    C30 H30A . 0.9500 ?
    C30 H30B . 0.9500 ?
    C29' H29' . 0.9500 ?
    O9 C35 . 1.473(15) ?
    O9 H9A . 0.8500 ?
    C35 H35A . 0.9800 ?
    C35 H35B . 0.9800 ?
    C35 H35C . 0.9800 ?
    O9' O9' 2_445 1.42(3) ?
    O9' C35' . 1.473(15) ?
    O9' H9'A . 0.8500 ?
    C35' H9A . 1.2583 ?
    C35' H35D . 0.9800 ?
    C35' H35E . 0.9800 ?
    C35' H35F . 0.9800 ?
    O7 C33 . 1.221(4) ?
    N10 C33 . 1.320(4) ?
    N10 C32 . 1.439(4) ?
    N10 C31 . 1.4743 ?
    C31 H31A . 0.9800 ?
    C31 H31B . 0.9800 ?
    C31 H31C . 0.9800 ?
    C32 H32A . 0.9800 ?
    C32 H32B . 0.9800 ?
    C32 H32C . 0.9800 ?
    C33 H33A . 0.9500 ?
    O8 C34 . 1.396(4) ?
    O8 H8O . 0.8399 ?
    C34 H34A . 0.9800 ?
    C34 H34B . 0.9800 ?
    C34 H34C . 0.9800 ?
    Cl O3 . 1.417(3) ?
    Cl O4 . 1.426(2) ?
    Cl O6 . 1.440(2) ?
    Cl O5 . 1.441(2) ?
loop_
    _geom_angle_atom_site_label_1
    _geom_angle_atom_site_label_2
    _geom_angle_atom_site_label_3
    _geom_angle_site_symmetry_1
    _geom_angle_site_symmetry_3
    _geom_angle
    _geom_angle_publ_flag
    O1 Zn O1' . . 40.2(3) ?
    O1 Zn N3 . . 109.73(9) ?
    O1' Zn N3 . . 99.7(4) ?
    O1 Zn N1 . . 91.83(8) ?
    O1' Zn N1 . . 129.8(3) ?
    N3 Zn N1 . . 113.36(7) ?
    O1 Zn N5 . . 114.45(9) ?
    O1' Zn N5 . . 85.6(2) ?
    N3 Zn N5 . . 113.95(8) ?
    N1 Zn N5 . . 111.62(8) ?
    O1 Zn N7 . . 165.85(8) ?
    O1' Zn N7 . . 153.8(2) ?
    N3 Zn N7 . . 74.52(7) ?
    N1 Zn N7 . . 74.26(7) ?
    N5 Zn N7 . . 74.16(7) ?
    C2 N1 C9 . . 105.68(19) ?
    C2 N1 Zn . . 118.50(15) ?
    C9 N1 Zn . . 135.45(16) ?
    C2 N2 C4 . . 107.03(19) ?
    C2 N2 C3 . . 127.3(2) ?
    C4 N2 C3 . . 125.6(2) ?
    C11 N3 C18 . . 105.37(19) ?
    C11 N3 Zn . . 118.12(15) ?
    C18 N3 Zn . . 135.63(16) ?
    C11 N4 C13 . . 107.08(19) ?
    C11 N4 C12 . . 126.3(2) ?
    C13 N4 C12 . . 126.6(2) ?
    C20 N5 C27 . . 105.7(2) ?
    C20 N5 Zn . . 118.67(16) ?
    C27 N5 Zn . . 135.45(16) ?
    C20 N6 C22 . . 107.2(2) ?
    C20 N6 C21 . . 127.6(2) ?
    C22 N6 C21 . . 125.2(2) ?
    C19 N7 C1 . . 113.95(19) ?
    C19 N7 C10 . . 112.14(19) ?
    C1 N7 C10 . . 113.24(18) ?
    C19 N7 Zn . . 106.35(13) ?
    C1 N7 Zn . . 104.88(13) ?
    C10 N7 Zn . . 105.36(13) ?
    N7 C1 C2 . . 108.60(18) ?
    N7 C1 H1A . . 110.0 ?
    C2 C1 H1A . . 110.0 ?
    N7 C1 H1B . . 110.0 ?
    C2 C1 H1B . . 110.0 ?
    H1A C1 H1B . . 108.4 ?
    N1 C2 N2 . . 112.7(2) ?
    N1 C2 C1 . . 122.6(2) ?
    N2 C2 C1 . . 124.7(2) ?
    N2 C3 H3A . . 109.5 ?
    N2 C3 H3B . . 109.5 ?
    H3A C3 H3B . . 109.5 ?
    N2 C3 H3C . . 109.5 ?
    H3A C3 H3C . . 109.5 ?
    H3B C3 H3C . . 109.5 ?
    N2 C4 C5 . . 131.8(2) ?
    N2 C4 C9 . . 105.9(2) ?
    C5 C4 C9 . . 122.3(2) ?
    C6 C5 C4 . . 116.5(2) ?
    C6 C5 H5A . . 121.8 ?
    C4 C5 H5A . . 121.8 ?
    C5 C6 C7 . . 121.8(2) ?
    C5 C6 H6A . . 119.1 ?
    C7 C6 H6A . . 119.1 ?
    C8 C7 C6 . . 121.6(2) ?
    C8 C7 H7A . . 119.2 ?
    C6 C7 H7A . . 119.2 ?
    C7 C8 C9 . . 117.1(2) ?
    C7 C8 H8A . . 121.4 ?
    C9 C8 H8A . . 121.4 ?
    C8 C9 N1 . . 130.6(2) ?
    C8 C9 C4 . . 120.7(2) ?
    N1 C9 C4 . . 108.7(2) ?
    N7 C10 C11 . . 108.52(18) ?
    N7 C10 H10A . . 110.0 ?
    C11 C10 H10A . . 110.0 ?
    N7 C10 H10B . . 110.0 ?
    C11 C10 H10B . . 110.0 ?
    H10A C10 H10B . . 108.4 ?
    N3 C11 N4 . . 113.1(2) ?
    N3 C11 C10 . . 123.4(2) ?
    N4 C11 C10 . . 123.4(2) ?
    N4 C12 H12A . . 109.5 ?
    N4 C12 H12B . . 109.5 ?
    H12A C12 H12B . . 109.5 ?
    N4 C12 H12C . . 109.5 ?
    H12A C12 H12C . . 109.5 ?
    H12B C12 H12C . . 109.5 ?
    N4 C13 C14 . . 131.4(2) ?
    N4 C13 C18 . . 106.1(2) ?
    C14 C13 C18 . . 122.5(2) ?
    C15 C14 C13 . . 116.5(2) ?
    C15 C14 H14A . . 121.7 ?
    C13 C14 H14A . . 121.7 ?
    C14 C15 C16 . . 121.6(2) ?
    C14 C15 H15A . . 119.2 ?
    C16 C15 H15A . . 119.2 ?
    C17 C16 C15 . . 121.3(2) ?
    C17 C16 H16A . . 119.3 ?
    C15 C16 H16A . . 119.3 ?
    C16 C17 C18 . . 117.6(2) ?
    C16 C17 H17A . . 121.2 ?
    C18 C17 H17A . . 121.2 ?
    C17 C18 N3 . . 131.3(2) ?
    C17 C18 C13 . . 120.4(2) ?
    N3 C18 C13 . . 108.3(2) ?
    N7 C19 C20 . . 107.57(19) ?
    N7 C19 H19A . . 110.2 ?
    C20 C19 H19A . . 110.2 ?
    N7 C19 H19B . . 110.2 ?
    C20 C19 H19B . . 110.2 ?
    H19A C19 H19B . . 108.5 ?
    N5 C20 N6 . . 112.6(2) ?
    N5 C20 C19 . . 122.9(2) ?
    N6 C20 C19 . . 124.6(2) ?
    N6 C21 H21A . . 109.5 ?
    N6 C21 H21B . . 109.5 ?
    H21A C21 H21B . . 109.5 ?
    N6 C21 H21C . . 109.5 ?
    H21A C21 H21C . . 109.5 ?
    H21B C21 H21C . . 109.5 ?
    C23 C22 N6 . . 131.5(2) ?
    C23 C22 C27 . . 122.5(3) ?
    N6 C22 C27 . . 105.9(2) ?
    C24 C23 C22 . . 116.6(3) ?
    C24 C23 H23A . . 121.7 ?
    C22 C23 H23A . . 121.7 ?
    C23 C24 C25 . . 122.0(3) ?
    C23 C24 H24A . . 119.0 ?
    C25 C24 H24A . . 119.0 ?
    C24 C25 C26 . . 121.2(3) ?
    C24 C25 H25A . . 119.4 ?
    C26 C25 H25A . . 119.4 ?
    C27 C26 C25 . . 117.5(3) ?
    C27 C26 H26A . . 121.2 ?
    C25 C26 H26A . . 121.2 ?
    C26 C27 N5 . . 131.4(2) ?
    C26 C27 C22 . . 120.0(2) ?
    N5 C27 C22 . . 108.6(2) ?
    O1 C28 O2 . . 122.3(2) ?
    O1 C28 C29 . . 119.2(2) ?
    O2 C28 C29 . . 118.3(2) ?
    C28 O1 Zn . . 122.54(18) ?
    C30 C29 C28 . . 125.5(3) ?
    C30 C29 H29 . . 117.3 ?
    C28 C29 H29 . . 117.3 ?
    C29 C30 H30A . . 120.0 ?
    C29 C30 H30B . . 120.0 ?
    H30A C30 H30B . . 120.0 ?
    C35 O9 H9A . . 96.7 ?
    O9 C35 H35A . . 109.5 ?
    O9 C35 H35B . . 109.5 ?
    H35A C35 H35B . . 109.5 ?
    O9 C35 H35C . . 109.5 ?
    H35A C35 H35C . . 109.5 ?
    H35B C35 H35C . . 109.5 ?
    O9' O9' C35' 2_445 . 88.2(14) ?
    O9' O9' H9'A 2_445 . 139.6 ?
    C35' O9' H9'A . . 111.3 ?
    O9' C35' H9A . . 86.6 ?
    O9' C35' H35D . . 109.5 ?
    H9A C35' H35D . . 74.3 ?
    O9' C35' H35E . . 109.5 ?
    H9A C35' H35E . . 52.4 ?
    H35D C35' H35E . . 109.5 ?
    O9' C35' H35F . . 109.5 ?
    H9A C35' H35F . . 160.1 ?
    H35D C35' H35F . . 109.5 ?
    H35E C35' H35F . . 109.5 ?
    C33 N10 C32 . . 121.9(3) ?
    C33 N10 C31 . . 121.23(17) ?
    C32 N10 C31 . . 116.8(2) ?
    N10 C31 H31A . . 109.5 ?
    N10 C31 H31B . . 109.5 ?
    H31A C31 H31B . . 109.5 ?
    N10 C31 H31C . . 109.5 ?
    H31A C31 H31C . . 109.5 ?
    H31B C31 H31C . . 109.5 ?
    N10 C32 H32A . . 109.5 ?
    N10 C32 H32B . . 109.5 ?
    H32A C32 H32B . . 109.5 ?
    N10 C32 H32C . . 109.5 ?
    H32A C32 H32C . . 109.5 ?
    H32B C32 H32C . . 109.5 ?
    O7 C33 N10 . . 125.6(3) ?
    O7 C33 H33A . . 117.2 ?
    N10 C33 H33A . . 117.2 ?
    C34 O8 H8O . . 102.5 ?
    O8 C34 H34A . . 109.5 ?
    O8 C34 H34B . . 109.5 ?
    H34A C34 H34B . . 109.5 ?
    O8 C34 H34C . . 109.5 ?
    H34A C34 H34C . . 109.5 ?
    H34B C34 H34C . . 109.5 ?
    O3 Cl O4 . . 110.16(19) ?
    O3 Cl O6 . . 109.73(16) ?
    O4 Cl O6 . . 111.24(17) ?
    O3 Cl O5 . . 108.9(2) ?
    O4 Cl O5 . . 108.55(16) ?
    O6 Cl O5 . . 108.25(14) ?
loop_
    _geom_hbond_atom_site_label_D
    _geom_hbond_atom_site_label_H
    _geom_hbond_atom_site_label_A
    _geom_hbond_site_symmetry_A
    _geom_hbond_distance_DH
    _geom_hbond_distance_HA
    _geom_hbond_distance_DA
    _geom_hbond_angle_DHA
    O8 H8O O7 2_666 0.84 1.93 2.768(3) 179.9
