# Supplementary material for: Acrylato[tris­(1-methyl­benzimidazol-2-ylmeth­yl)amine]zinc(II) perchlorate–dimethyl­formamide–methanol (1/1/1.5) at 153 (2) K
Source: Acta Crystallogr Sect E Struct Rep Online. 2008 Jan 9;64(Pt 2):m316. doi: 10.1107/S1600536807068675 (PMC2960207; doi:10.1107/S1600536807068675)
Supplement: Supplementary file 2 [file e-64-0m316-Isup2.hkl]

# 
# h,k,l, Fc-squared, Fo-squared, sigma(Fo-squared) and status flag 
# 
data_I
_shelx_title ' I         P-1          R = 0.04' 
_shelx_refln_list_code          4 
_shelx_F_calc_maximum      231.55 
_exptl_crystal_F_000       841.82 
_reflns_d_resolution_high  0.7701 
 
loop_ 
 _symmetry_equiv_pos_as_xyz 
 'x, y, z' 
 '-x, -y, -z' 
 
_cell_length_a    11.3766 
_cell_length_b    13.9606 
_cell_length_c    14.4355 
_cell_angle_alpha 108.579 
_cell_angle_beta  111.011 
_cell_angle_gamma 100.075 
 
_shelx_F_squared_multiplier     1.000 
 
loop_ 
 _refln_index_h 
 _refln_index_k 
 _refln_index_l 
 _refln_F_squared_calc 
 _refln_F_squared_meas 
 _refln_F_squared_sigma 
 _refln_observed_status 
   2   0   0     7957.75     7944.34    505.90 o 
   3   0   0     1067.23     1138.95     33.62 o 
   4   0   0     4466.00     4495.86     67.65 o 
   5   0   0      160.90      163.27      2.32 o 
   6   0   0       75.70       68.82      5.81 o 
   7   0   0     2914.60     3021.26     38.37 o 
   8   0   0        5.32        6.82      2.93 o 
   9   0   0      274.94      232.65      9.21 o 
  10   0   0      346.28      341.57     14.67 o 
  11   0   0      240.75      252.84     17.83 o 
  12   0   0        0.16        5.01      5.10 o 
  13   0   0      142.61      144.27     17.23 o 
 -13   1   0       58.08       53.09      8.92 o 
 -12   1   0      272.77      273.06     13.74 o 
 -11   1   0       15.45       22.04      5.52 o 
 -10   1   0       11.48       14.38      7.21 o 
  -9   1   0        7.37       17.39      2.59 o 
  -8   1   0     1044.77     1128.62     12.97 o 
  -7   1   0      704.93      741.99      6.98 o 
  -6   1   0     2091.94     2184.62     20.61 o 
  -5   1   0     3185.36     3158.26     30.42 o 
  -4   1   0     1000.08     1121.73     12.25 o 
  -3   1   0       30.24       29.81      1.49 o 
  -2   1   0      213.07      157.11      1.15 o 
   2   1   0     1123.62     1306.29     15.93 o 
   3   1   0     1013.68     1047.29      8.89 o 
   4   1   0       66.68       65.65      4.71 o 
   5   1   0     2515.21     2318.04     25.80 o 
   6   1   0        2.40        4.78      1.25 o 
   7   1   0      179.12      162.68      2.42 o 
   8   1   0     1435.99     1283.28     15.73 o 
   9   1   0      497.14      467.55     13.03 o 
  10   1   0      157.71      157.94      8.78 o 
  11   1   0      207.62      208.79     15.63 o 
  12   1   0      145.27      141.86     15.23 o 
 -13   2   0       77.17       83.17     10.03 o 
 -12   2   0      160.94      182.56     23.44 o 
 -11   2   0      479.89      502.72     16.56 o 
 -10   2   0      120.81      109.47      8.01 o 
  -9   2   0        7.71        8.97      0.87 o 
  -8   2   0     2227.92     2279.81     24.18 o 
  -7   2   0      264.06      255.53      3.17 o 
  -6   2   0       17.67        9.13      0.88 o 
  -5   2   0     1171.13     1314.08     11.29 o 
  -4   2   0     1450.44     1461.60     16.54 o 
  -3   2   0     9086.88     8875.24    117.01 o 
  -2   2   0     1624.81     1811.55     20.47 o 
  -1   2   0     5518.41     4180.59     59.71 o 
   0   2   0      402.43      144.23      9.02 o 
   1   2   0     3859.57     4379.13     61.05 o 
   2   2   0     8551.04     9989.33    308.37 o 
   3   2   0       71.24       30.97      1.25 o 
   4   2   0      533.58      459.50      3.73 o 
   5   2   0     1633.26     1489.14     14.07 o 
   6   2   0      339.16      293.70      3.12 o 
   7   2   0       49.01       47.07      2.03 o 
   8   2   0      292.62      321.34      9.73 o 
   9   2   0      287.83      293.72     37.47 o 
  10   2   0       63.95       59.31     14.83 o 
  11   2   0        0.17        4.41      6.41 o 
  12   2   0      100.82       30.86     16.03 o 
 -13   3   0      113.15      134.14     11.45 o 
 -12   3   0        0.47       -4.55      4.79 o 
 -11   3   0      712.67      691.52     23.30 o 
 -10   3   0        4.63        6.21      1.79 o 
  -9   3   0      274.59      250.78      3.14 o 
  -8   3   0      531.63      538.73      7.61 o 
  -7   3   0      468.30      383.61      7.23 o 
  -6   3   0        3.89        9.21      1.21 o 
  -5   3   0       60.59       87.18      1.58 o 
  -4   3   0      796.86      732.79     10.64 o 
  -3   3   0        5.86       38.09      2.08 o 
  -2   3   0     6032.00     6384.83    116.79 o 
  -1   3   0      837.31      667.11      7.79 o 
   0   3   0    44628.61    44191.88   1582.86 o 
   1   3   0      513.34      554.11     24.45 o 
   2   3   0       24.32       83.81      2.35 o 
   3   3   0      420.03      383.59      8.62 o 
   4   3   0      498.03      432.60      5.68 o 
   5   3   0      177.96      236.09      2.85 o 
   6   3   0     1330.40     1339.33     14.48 o 
   7   3   0     1857.06     2000.78     32.28 o 
   8   3   0      830.17      828.85      9.31 o 
   9   3   0      103.30       95.05      3.95 o 
  10   3   0      127.41      158.69     12.82 o 
  11   3   0        5.19       10.42      7.21 o 
  12   3   0        0.11       -5.21     11.62 o 
 -13   4   0       33.07       19.41     15.03 o 
 -12   4   0      163.81      186.48     11.45 o 
 -11   4   0      308.75      256.72     13.70 o 
 -10   4   0      290.34      294.39      4.79 o 
  -9   4   0      200.76      189.66      2.95 o 
  -8   4   0     1249.58     1204.32     13.03 o 
  -7   4   0       79.98       91.64      2.81 o 
  -6   4   0     1392.55     1476.09     15.40 o 
  -5   4   0     2062.67     2028.56     20.73 o 
  -4   4   0      453.59      415.24      4.70 o 
  -3   4   0     4557.97     4342.91     54.82 o 
  -2   4   0      787.72      892.26     11.19 o 
  -1   4   0     8579.55     9350.64    184.56 o 
   0   4   0     4718.59     5121.27     82.17 o 
   1   4   0      732.01      800.58     18.63 o 
   2   4   0        1.91        4.43      0.86 o 
   3   4   0      168.41      179.31      5.61 o 
   4   4   0     2908.89     3353.99     53.12 o 
   5   4   0      408.12      463.78      6.17 o 
   6   4   0        9.17        8.90      1.82 o 
   7   4   0      112.75       96.87      2.34 o 
   8   4   0      723.76      672.92     10.66 o 
   9   4   0       27.99       29.65      3.97 o 
  10   4   0       82.90      104.99     11.22 o 
  11   4   0       30.11       30.86      8.42 o 
 -13   5   0       18.17       18.83      9.22 o 
 -12   5   0       28.58       30.86      8.82 o 
 -11   5   0       64.13       56.10      6.42 o 
 -10   5   0      155.82      158.71      5.44 o 
  -9   5   0       25.25       26.18      2.20 o 
  -8   5   0     1777.91     1763.13     20.23 o 
  -7   5   0      183.74      187.13      3.91 o 
  -6   5   0      225.68      275.95      4.27 o 
  -5   5   0      700.95      872.82     10.46 o 
  -4   5   0      383.03      353.82      4.55 o 
  -3   5   0     3018.01     3210.26     38.06 o 
  -2   5   0      155.11       73.83      4.61 o 
  -1   5   0     6430.90     6807.50    122.56 o 
   0   5   0      234.88      279.17      5.10 o 
   1   5   0        5.68       19.14      2.37 o 
   2   5   0       96.57       93.96      3.07 o 
   3   5   0      877.33      980.78     13.03 o 
   4   5   0      128.86      212.42      6.61 o 
   5   5   0     2085.20     2027.44     30.63 o 
   6   5   0      487.39      509.36      9.16 o 
   7   5   0      108.73      107.58      2.93 o 
   8   5   0       32.70       33.46      1.94 o 
   9   5   0      426.31      389.39     14.51 o 
  10   5   0        4.18        4.41      6.01 o 
  11   5   0       12.00       24.45      8.42 o 
 -13   6   0       94.93      103.39     14.03 o 
 -12   6   0       31.38       15.58      3.01 o 
 -11   6   0     1535.81     1477.08     38.08 o 
 -10   6   0       56.63       54.98      3.02 o 
  -9   6   0      405.44      388.14      7.04 o 
  -8   6   0     1288.14     1356.85     18.35 o 
  -7   6   0     3602.96     3789.85     63.09 o 
  -6   6   0      273.30      400.15      6.01 o 
  -5   6   0        6.79       23.37      2.62 o 
  -4   6   0      147.30      104.01      9.02 o 
  -3   6   0     1808.24     1753.75     35.06 o 
  -2   6   0      882.04      767.07     13.83 o 
  -1   6   0      327.16      405.49     13.83 o 
   0   6   0     1218.00     1205.29     34.46 o 
   1   6   0      592.43      746.25     11.33 o 
   2   6   0      917.94     1029.94     12.48 o 
   3   6   0      211.90      196.61     12.22 o 
   4   6   0     2930.30     2961.95     47.30 o 
   5   6   0      339.35      352.86     17.43 o 
   6   6   0     1648.59     1654.35     22.09 o 
   7   6   0      205.66      199.39      5.06 o 
   8   6   0      188.48      189.29      6.67 o 
   9   6   0       27.28       29.89      5.41 o 
  10   6   0       12.95       16.43      7.21 o 
 -13   7   0      233.94      238.44     19.24 o 
 -12   7   0      177.60      164.98      9.47 o 
 -11   7   0      179.65      170.75      4.36 o 
 -10   7   0      696.97      770.49     12.69 o 
  -9   7   0     1364.30     1427.14     28.13 o 
  -8   7   0      804.41      867.69     12.41 o 
  -7   7   0      789.16      810.14     12.21 o 
  -6   7   0     1549.42     1593.66     26.38 o 
  -5   7   0     1390.90     1416.14     17.45 o 
  -4   7   0      200.95      273.47      4.65 o 
  -3   7   0     5636.50     5024.16     89.12 o 
  -2   7   0     4665.75     4611.15     80.47 o 
  -1   7   0     2365.23     2074.68     43.88 o 
   0   7   0     2741.67     2920.60     47.32 o 
   1   7   0     2302.66     2432.73     41.81 o 
   2   7   0      105.17      118.76      3.56 o 
   3   7   0      245.85      235.29      6.61 o 
   4   7   0     2239.01     2366.30     38.11 o 
   5   7   0     1321.01     1258.90     25.25 o 
   6   7   0      388.92      411.64      9.75 o 
   7   7   0       50.85       42.39      2.56 o 
   8   7   0      550.95      545.03      9.07 o 
   9   7   0        0.52        2.00      8.01 o 
  10   7   0      107.85      105.40     12.02 o 
 -13   8   0        1.03       -3.21      6.81 o 
 -12   8   0       61.22       60.73      3.19 o 
 -11   8   0      104.64      115.21      6.66 o 
 -10   8   0       58.63       68.48      3.57 o 
  -9   8   0      193.66      219.90      8.66 o 
  -8   8   0     1795.32     1851.84     26.05 o 
  -7   8   0        5.68       15.77      2.38 o 
  -6   8   0       72.53       66.93      4.44 o 
  -5   8   0      381.99      348.81      7.65 o 
  -4   8   0      164.51      106.15      3.24 o 
  -3   8   0      713.43      819.02     14.73 o 
  -2   8   0     2552.88     2723.29     45.91 o 
  -1   8   0     3085.20     3212.76     58.75 o 
   0   8   0      404.49      349.25      8.50 o 
   1   8   0      605.34      706.31     13.46 o 
   2   8   0      154.77      197.83      3.92 o 
   3   8   0      128.13      151.47      5.65 o 
   4   8   0      452.25      424.09     10.02 o 
   5   8   0      576.66      620.61     12.62 o 
   6   8   0        1.76        2.31      1.85 o 
   7   8   0        6.00        2.80      1.94 o 
   8   8   0       95.06       86.93      4.45 o 
   9   8   0       94.09       87.76     16.03 o 
 -13   9   0       91.40       78.60      9.02 o 
 -12   9   0      160.65      149.64      5.10 o 
 -11   9   0      158.51      175.77      7.59 o 
 -10   9   0      200.50      192.49      5.92 o 
  -9   9   0        0.27        4.40      2.29 o 
  -8   9   0      263.50      243.75      6.86 o 
  -7   9   0     2114.68     2150.09     34.92 o 
  -6   9   0      516.49      458.69      8.30 o 
  -5   9   0      844.55      801.05     12.69 o 
  -4   9   0     1830.80     1733.29     30.30 o 
  -3   9   0      692.79      647.16     13.46 o 
  -2   9   0      429.03      469.86     18.83 o 
  -1   9   0       68.29      119.75      5.80 o 
   0   9   0     1866.16     1942.67     37.55 o 
   1   9   0        0.23        6.06      3.45 o 
   2   9   0      113.19      113.78      3.66 o 
   3   9   0        8.64       17.41      2.37 o 
   4   9   0      115.47      123.51      5.38 o 
   5   9   0      207.59      179.62      6.21 o 
   6   9   0      183.00      158.63      7.01 o 
   7   9   0       14.29       17.91      2.51 o 
   8   9   0        4.94        0.84      1.90 o 
 -13  10   0        6.53        6.15      2.91 o 
 -12  10   0       60.04       56.78      4.46 o 
 -11  10   0      189.21      198.48      6.86 o 
 -10  10   0      497.24      564.29     22.64 o 
  -9  10   0       81.99       92.57      4.62 o 
  -8  10   0      262.52      256.57      6.74 o 
  -7  10   0     1784.56     1718.15     27.07 o 
  -6  10   0      355.10      337.49      7.28 o 
  -5  10   0      100.57       87.31      4.28 o 
  -4  10   0      180.45      149.72      7.01 o 
  -3  10   0      449.68      396.91     11.04 o 
  -2  10   0      445.23      418.78     11.45 o 
  -1  10   0      106.98       90.32      5.80 o 
   0  10   0       66.43       49.59      4.82 o 
   1  10   0     1332.89     1271.10     34.66 o 
   2  10   0      421.45      459.71      9.14 o 
   3  10   0        1.14        2.76      2.06 o 
   4  10   0      595.59      570.58     12.03 o 
   5  10   0      734.69      708.83     17.14 o 
   6  10   0      125.86      123.17      6.97 o 
   7  10   0        1.36       -0.05      1.81 o 
 -12  11   0      192.08      188.92      7.62 o 
 -11  11   0      122.15      136.04      6.84 o 
 -10  11   0       53.08       47.71      6.62 o 
  -9  11   0       40.33       37.78      4.12 o 
  -8  11   0      534.66      544.08     11.85 o 
  -7  11   0       41.42       52.21      4.19 o 
  -6  11   0      226.94      260.28      7.13 o 
  -5  11   0      199.46      142.04      9.30 o 
  -4  11   0      389.80      436.15     12.59 o 
  -3  11   0       57.99       39.00      6.29 o 
  -2  11   0      730.14      669.43     16.84 o 
  -1  11   0      353.84      251.10     11.70 o 
   0  11   0      235.79      212.01      8.92 o 
   1  11   0     1034.00     1092.35     25.85 o 
   2  11   0       11.77       18.07      2.34 o 
   3  11   0        2.78        6.39      2.42 o 
   4  11   0       29.53       30.49      5.81 o 
   5  11   0      638.19      661.11     17.32 o 
   6  11   0       10.23       13.91      4.81 o 
   7  11   0        7.93        2.52      2.96 o 
 -12  12   0        4.70        0.03      3.68 o 
 -11  12   0        2.81        6.87      4.09 o 
 -10  12   0       90.66       91.12      7.29 o 
  -9  12   0        3.04        7.19      3.45 o 
  -8  12   0      265.00      240.32      7.40 o 
  -7  12   0      750.65      806.61     21.27 o 
  -6  12   0        8.29        8.37      2.53 o 
  -5  12   0        3.09        5.43      2.44 o 
  -4  12   0       63.26       83.06      8.82 o 
  -3  12   0      461.81      476.45     17.57 o 
  -2  12   0        9.00       19.62      5.88 o 
  -1  12   0       44.28       40.13      5.80 o 
   0  12   0      537.37      518.16     15.43 o 
   1  12   0       23.36       23.07      8.07 o 
   2  12   0      172.02      166.47      6.67 o 
   3  12   0      287.61      286.89      9.98 o 
   4  12   0      148.48      151.87      6.30 o 
   5  12   0      162.25      154.81      6.83 o 
   6  12   0        1.90        2.40      3.45 o 
 -11  13   0       22.73       16.52      3.95 o 
 -10  13   0      871.66      882.14     29.73 o 
  -9  13   0       96.10       92.09      7.41 o 
  -8  13   0       17.22       15.42      3.82 o 
  -7  13   0     1123.07     1050.48     31.71 o 
  -6  13   0      278.39      258.98     18.02 o 
  -5  13   0      140.92      129.65     11.95 o 
  -4  13   0       35.31       41.57      6.61 o 
  -3  13   0     1777.16     1768.14     45.73 o 
  -2  13   0       76.59       82.91      9.47 o 
  -1  13   0      314.69      323.91     15.41 o 
   0  13   0      446.85      423.58     15.01 o 
   1  13   0     1012.99      961.13     45.87 o 
   2  13   0        2.01        1.24      2.18 o 
   3  13   0       14.22       12.82      3.14 o 
   4  13   0      500.08      456.80     13.02 o 
   5  13   0       15.68       12.75      4.62 o 
 -11  14   0      226.17      208.11      9.00 o 
 -10  14   0       37.25       47.74      6.34 o 
  -9  14   0      117.05      125.08     15.22 o 
  -8  14   0      568.97      518.26     34.17 o 
  -7  14   0        0.81        4.42      2.88 o 
  -6  14   0       71.34      104.76      9.88 o 
  -5  14   0      231.01      280.71     13.56 o 
  -4  14   0      470.06      515.24     27.14 o 
  -3  14   0        2.88        3.41      6.61 o 
  -2  14   0      686.68      583.06     19.37 o 
  -1  14   0      214.79      173.72     13.10 o 
   0  14   0       10.31       19.84      9.77 o 
   1  14   0      239.20      253.32     11.89 o 
   2  14   0       87.38       95.98     11.42 o 
   3  14   0        1.11        5.86      4.34 o 
 -10  15   0       79.62       61.57      6.01 o 
  -9  15   0        1.20        0.76      5.30 o 
  -8  15   0      114.07      108.85      6.70 o 
  -7  15   0      279.87      287.10     12.81 o 
  -6  15   0       57.35       56.61     10.65 o 
  -5  15   0       14.29       17.80      5.44 o 
  -4  15   0        6.73        4.31      2.57 o 
  -3  15   0        7.03        8.17      7.01 o 
  -2  15   0      186.02      195.28     12.46 o 
  -1  15   0       45.50       39.04      7.51 o 
   0  15   0      136.95      180.31     12.02 o 
   1  15   0       72.07       56.51     28.85 o 
   2  15   0       52.15       45.28     10.42 o 
  -8  16   0       56.99       37.21     10.03 o 
  -7  16   0      112.91      107.52     11.12 o 
  -6  16   0       19.56       11.36      4.81 o 
  -5  16   0       21.07       13.80      5.42 o 
  -4  16   0      130.13      110.67      7.18 o 
  -3  16   0      500.27      447.56     24.08 o 
  -2  16   0       70.75       75.81      9.62 o 
  -1  16   0       82.50       73.21      9.75 o 
   0  16   0       50.50       43.52      8.49 o 
  -6  17   0      200.19      236.47     16.37 o 
  -5  17   0      135.20      161.14     22.78 o 
  -4  17   0       81.27       80.32     11.32 o 
  -3  17   0       27.21       19.67      8.07 o 
   2 -17   1       99.12      135.41     33.66 o 
   3 -17   1        0.48       -2.99      6.96 o 
   4 -17   1      215.51      224.38     18.87 o 
   5 -17   1       67.76       64.03     10.19 o 
   6 -17   1        1.03       -3.45      5.93 o 
   7 -17   1       69.24       71.05     12.17 o 
  -1 -16   1       52.32       46.09     18.83 o 
   0 -16   1       34.42        8.14     16.83 o 
   1 -16   1      177.59      171.04     15.57 o 
   2 -16   1       20.43       10.20      7.68 o 
   3 -16   1      355.00      365.25     17.70 o 
   4 -16   1        8.60        5.76      2.99 o 
   5 -16   1      347.39      293.99     22.89 o 
   6 -16   1        9.30        6.38      2.82 o 
   7 -16   1        3.24        8.87      7.40 o 
   8 -16   1      144.85      133.12     11.79 o 
   9 -16   1       64.00       56.74      5.11 o 
  -3 -15   1       15.18       15.23      8.01 o 
  -2 -15   1       28.66       37.67     10.02 o 
  -1 -15   1       83.81       84.16     12.42 o 
   0 -15   1      372.87      399.45     16.99 o 
   1 -15   1        0.79       -5.24      5.24 o 
   2 -15   1        1.13        8.33      5.52 o 
   3 -15   1        2.83        5.78      3.15 o 
   4 -15   1        7.18        4.19      2.92 o 
   5 -15   1      280.56      285.94     18.84 o 
   6 -15   1      169.48      185.25     14.24 o 
   7 -15   1      354.01      361.82     32.79 o 
   8 -15   1       27.37       21.99      3.83 o 
   9 -15   1      351.65      343.01     16.35 o 
  10 -15   1       49.06       41.48      4.89 o 
  -4 -14   1      173.71      141.86     13.22 o 
  -3 -14   1      214.02      214.89     14.43 o 
  -2 -14   1        3.48        4.88      6.21 o 
  -1 -14   1       92.76       36.75     31.66 o 
   0 -14   1      567.15      606.81     23.06 o 
   1 -14   1      979.33      986.71     32.66 o 
   2 -14   1       20.04       49.69      7.22 o 
   3 -14   1      346.23      281.03     16.31 o 
   4 -14   1     1292.98     1167.15     38.78 o 
   5 -14   1      331.33      280.35      8.98 o 
   6 -14   1        5.55        0.18      3.54 o 
   7 -14   1       91.66      116.96      5.76 o 
   8 -14   1      402.58      439.25     12.55 o 
   9 -14   1       15.13        9.13      3.48 o 
  10 -14   1       88.84       80.16     10.29 o 
  11 -14   1      141.08      147.34      7.31 o 
  -5 -13   1       84.24       68.87      5.55 o 
  -4 -13   1       59.26       58.64      4.22 o 
  -3 -13   1      541.79      517.26     13.83 o 
  -2 -13   1      199.79      193.90     10.42 o 
  -1 -13   1      926.97      910.51     49.68 o 
   0 -13   1      575.32      643.85     25.25 o 
   1 -13   1      692.97      573.03     17.56 o 
   2 -13   1      189.47      132.24     10.67 o 
   3 -13   1      329.56      300.16     15.21 o 
   4 -13   1       43.52       53.34      3.30 o 
   5 -13   1      817.90      789.65     18.37 o 
   6 -13   1      156.80      168.42      6.11 o 
   7 -13   1        3.30        8.00      2.79 o 
   8 -13   1      271.80      251.41      7.72 o 
   9 -13   1      660.54      608.90     20.93 o 
  10 -13   1       43.74       35.61      4.27 o 
  11 -13   1       24.65       19.19      4.12 o 
  -6 -12   1       14.87        7.49      4.37 o 
  -5 -12   1        7.38        9.69      3.94 o 
  -4 -12   1      152.95      151.04     13.42 o 
  -3 -12   1        1.15        1.12      2.67 o 
  -2 -12   1        0.77        4.19      3.61 o 
  -1 -12   1      293.38      258.76      5.64 o 
   0 -12   1      599.99      614.81     32.06 o 
   1 -12   1      570.68      569.03     23.84 o 
   2 -12   1     1060.87     1011.36     23.93 o 
   3 -12   1       78.56       66.17      4.17 o 
   4 -12   1       84.85       95.76      4.53 o 
   5 -12   1      550.57      558.73     12.07 o 
   6 -12   1      434.91      454.61     10.35 o 
   7 -12   1      112.56      128.93      5.24 o 
   8 -12   1        0.01       -0.98      2.40 o 
   9 -12   1      867.46      841.63     20.10 o 
  10 -12   1       15.42       14.26      3.62 o 
  11 -12   1      112.10      111.76      8.40 o 
  12 -12   1      216.31      203.83      7.34 o 
  -7 -11   1      169.85      164.73      5.52 o 
  -6 -11   1      398.31      406.56      8.61 o 
  -5 -11   1      123.59      105.37      8.15 o 
  -4 -11   1      101.00      128.47      8.22 o 
  -3 -11   1       16.41       19.51      4.21 o 
  -2 -11   1       33.12       46.22     10.61 o 
  -1 -11   1      154.22      152.95      7.61 o 
   0 -11   1      315.35      328.67     10.62 o 
   1 -11   1      702.90      753.96     20.68 o 
   2 -11   1     1051.03      970.92     24.24 o 
   3 -11   1      216.70      190.49     10.13 o 
   4 -11   1     1109.67     1032.44     15.20 o 
   5 -11   1        4.52        3.40      2.52 o 
   6 -11   1       26.31       46.49      5.46 o 
   7 -11   1       25.50       21.99      3.14 o 
   8 -11   1      515.19      546.40     17.24 o 
   9 -11   1       48.76       62.76      5.44 o 
  10 -11   1      121.33      119.90      5.71 o 
  11 -11   1      212.92      229.65      7.05 o 
  12 -11   1        3.19        7.11      3.24 o 
  -8 -10   1      178.56      178.54      8.18 o 
  -7 -10   1        0.29       -0.43      1.82 o 
  -6 -10   1      196.40      203.68      6.78 o 
  -5 -10   1      304.03      328.69      8.37 o 
  -4 -10   1      126.62      141.08      5.03 o 
  -3 -10   1      882.67      878.75     16.38 o 
  -2 -10   1       55.68       60.33      6.38 o 
  -1 -10   1      297.79      330.37     11.70 o 
   0 -10   1       83.99       93.32      5.80 o 
   1 -10   1     1186.00     1096.57     22.24 o 
   2 -10   1      447.17      401.40     10.91 o 
   3 -10   1        4.15        7.67      1.73 o 
   4 -10   1      730.17      693.24     13.14 o 
   5 -10   1      305.55      253.28      6.54 o 
   6 -10   1      337.38      308.89     11.64 o 
   7 -10   1       90.99      109.22      5.79 o 
   8 -10   1        5.22        4.27      2.21 o 
   9 -10   1      711.49      708.48     19.94 o 
  10 -10   1        7.12        2.70      2.40 o 
  11 -10   1       33.34       33.94      3.53 o 
  12 -10   1      125.88      126.25      5.57 o 
  -9  -9   1       13.09       10.02      6.01 o 
  -8  -9   1       17.40        9.17      2.30 o 
  -7  -9   1        3.19        3.57      2.07 o 
  -6  -9   1      316.59      301.61      8.56 o 
  -5  -9   1       49.63       52.56      3.65 o 
  -4  -9   1       18.38       23.17      2.67 o 
  -3  -9   1        6.16        3.58      2.40 o 
  -2  -9   1      828.85      747.21     11.10 o 
  -1  -9   1        5.96        5.61      2.83 o 
   0  -9   1     1115.76     1085.77     26.92 o 
   1  -9   1       33.58       32.02      3.82 o 
   2  -9   1     2812.17     2865.59     50.00 o 
   3  -9   1      251.46      249.51      5.42 o 
   4  -9   1     2105.52     2174.98     29.86 o 
   5  -9   1      433.79      378.10      6.46 o 
   6  -9   1      110.67      103.74      3.77 o 
   7  -9   1      241.36      216.55      5.45 o 
   8  -9   1      306.17      275.58      6.38 o 
   9  -9   1     2749.68     2943.68     60.02 o 
  10  -9   1       62.81       67.99      4.05 o 
  11  -9   1        5.80        9.52      2.88 o 
  12  -9   1      384.95      366.19     14.05 o 
  13  -9   1      405.75      425.99     24.85 o 
  -9  -8   1        3.84       -0.68      1.54 o 
  -8  -8   1       31.34       37.89      2.69 o 
  -7  -8   1      190.18      180.36     10.01 o 
  -6  -8   1      285.69      263.39      5.35 o 
  -5  -8   1      153.64      155.62      5.93 o 
  -4  -8   1     1381.61     1392.39     24.39 o 
  -3  -8   1     1019.80      954.30     16.28 o 
  -2  -8   1       59.92       57.92      2.29 o 
  -1  -8   1       11.51       36.94      8.82 o 
   0  -8   1      489.94      556.43     10.77 o 
   1  -8   1     2603.29     2951.32     53.58 o 
   2  -8   1       21.00       16.40      2.97 o 
   3  -8   1      307.37      331.07      5.09 o 
   4  -8   1     1274.34     1285.59     15.85 o 
   5  -8   1      172.52      138.96      3.88 o 
   6  -8   1      809.12      911.95     12.23 o 
   7  -8   1      348.69      356.97      7.07 o 
   8  -8   1     1052.97     1089.25     19.00 o 
   9  -8   1      318.33      329.92      9.75 o 
  10  -8   1      878.19      877.25     13.06 o 
  11  -8   1      574.17      572.00      9.24 o 
  12  -8   1      100.34       93.49      4.67 o 
  13  -8   1        1.90        1.60      6.81 o 
 -10  -7   1       66.87       81.75     16.03 o 
  -9  -7   1      201.56      174.35      8.30 o 
  -8  -7   1      173.01      164.89      4.62 o 
  -7  -7   1       38.50       25.71      2.54 o 
  -6  -7   1     1331.07     1401.58     22.33 o 
  -5  -7   1     1161.65     1196.18     20.84 o 
  -4  -7   1      583.56      564.78     19.44 o 
  -3  -7   1      141.86      168.24      8.22 o 
  -2  -7   1     6605.59     7196.09    113.12 o 
  -1  -7   1       30.57       47.40     11.02 o 
   0  -7   1      741.55      680.41     13.04 o 
   1  -7   1     4811.02     5271.82     94.36 o 
   2  -7   1     1205.23     1593.87     24.08 o 
   3  -7   1      403.14      520.42      6.51 o 
   4  -7   1     2370.23     2381.95     30.22 o 
   5  -7   1     3964.43     4029.60     55.09 o 
   6  -7   1       42.17       47.16      2.83 o 
   7  -7   1       98.42      123.39      3.51 o 
   8  -7   1     1705.46     1848.99     25.87 o 
   9  -7   1      615.26      656.62     16.01 o 
  10  -7   1       33.96       39.36      2.76 o 
  11  -7   1      350.98      324.76     10.64 o 
  12  -7   1      434.22      422.38     22.84 o 
  13  -7   1      135.86      123.03     24.85 o 
 -11  -6   1       79.81       70.93     10.42 o 
 -10  -6   1        4.77        2.40      8.82 o 
  -9  -6   1       39.46       51.18      3.32 o 
  -8  -6   1      365.16      356.20      9.08 o 
  -7  -6   1      656.39      656.17     13.09 o 
  -6  -6   1        5.34        8.53      2.10 o 
  -5  -6   1      905.10      920.73     14.45 o 
  -4  -6   1      898.38      999.33     17.03 o 
  -3  -6   1     3625.03     4156.63     67.61 o 
  -2  -6   1     1084.55      958.39     12.61 o 
  -1  -6   1      176.92      154.79      4.25 o 
   0  -6   1      248.31      321.41      6.23 o 
   1  -6   1     1328.38     1127.01     15.86 o 
   2  -6   1      176.05       85.14      3.25 o 
   3  -6   1      280.61      176.21      3.14 o 
   4  -6   1      557.85      477.07      5.98 o 
   5  -6   1     3636.53     3551.62     54.18 o 
   6  -6   1      398.78      344.47     12.79 o 
   7  -6   1       85.52       95.54      2.67 o 
   8  -6   1      126.75      127.43      2.95 o 
   9  -6   1     1363.51     1413.01     17.82 o 
  10  -6   1      353.03      353.68      5.60 o 
  11  -6   1       20.32       19.66      2.05 o 
  12  -6   1        3.99        6.18      6.61 o 
  13  -6   1      220.36      259.68     20.04 o 
 -11  -5   1       26.94       33.26      8.42 o 
 -10  -5   1        8.15       27.25      7.21 o 
  -9  -5   1        0.89        1.64      2.16 o 
  -8  -5   1        0.33        0.69      1.75 o 
  -7  -5   1      752.56      776.61     15.88 o 
  -6  -5   1      147.76      147.77      3.39 o 
  -5  -5   1       93.36      108.12      3.32 o 
  -4  -5   1      603.78      538.58      9.05 o 
  -3  -5   1     4758.68     4669.69     75.73 o 
  -2  -5   1       31.27       22.00      1.53 o 
  -1  -5   1     5313.64     5191.38    138.86 o 
   0  -5   1        9.76       37.24      7.01 o 
   1  -5   1     3825.76     3672.08     55.54 o 
   2  -5   1      278.98      310.00      9.20 o 
   3  -5   1      181.25      154.22      6.31 o 
   4  -5   1     1067.45      948.66     29.30 o 
   5  -5   1       77.62       44.28      1.97 o 
   6  -5   1     2344.20     2514.01     28.01 o 
   7  -5   1       14.84       17.48      1.83 o 
   8  -5   1      256.41      260.07      3.75 o 
   9  -5   1      833.87      821.67      9.94 o 
  10  -5   1      818.99      776.82     12.33 o 
  11  -5   1       26.80       21.62      2.26 o 
  12  -5   1       36.22       47.23     12.02 o 
  13  -5   1       31.93       40.42     10.82 o 
 -12  -4   1        8.99        2.81      6.41 o 
 -11  -4   1      159.51      165.11     13.63 o 
 -10  -4   1       43.61       45.65      3.31 o 
  -9  -4   1      128.36      136.11      3.56 o 
  -8  -4   1        4.70        9.36      1.37 o 
  -7  -4   1      194.22      170.36      3.47 o 
  -6  -4   1     2971.12     2903.87     37.05 o 
  -5  -4   1      183.93      173.12      3.21 o 
  -4  -4   1      368.99      319.12      5.85 o 
  -3  -4   1       15.41       25.36      1.79 o 
  -2  -4   1     3580.44     3786.40     54.27 o 
  -1  -4   1        2.80       25.51      4.01 o 
   0  -4   1       27.57       20.84      2.40 o 
   1  -4   1     5825.16     5527.35     89.96 o 
   2  -4   1      502.38      518.70      9.42 o 
   3  -4   1     6976.81     7111.99     87.95 o 
   4  -4   1     2975.04     3429.79     35.83 o 
   5  -4   1      676.56      780.96      7.72 o 
   6  -4   1       22.86       40.42      1.37 o 
   7  -4   1       75.05       91.89      1.80 o 
   8  -4   1     1085.55     1156.25     12.44 o 
   9  -4   1        7.79        8.05      1.21 o 
  10  -4   1      179.53      166.02      9.08 o 
  11  -4   1        2.64        0.36      5.61 o 
  12  -4   1       30.46       28.22      6.65 o 
  13  -4   1       33.53       44.18      8.64 o 
 -12  -3   1        4.02       -6.81      6.81 o 
 -11  -3   1      269.69      274.11     26.05 o 
 -10  -3   1        0.58        1.38      0.84 o 
  -9  -3   1      121.13      104.08      2.98 o 
  -8  -3   1     1538.48     1444.64     16.54 o 
  -7  -3   1     2483.32     2494.41     30.19 o 
  -6  -3   1       51.81       50.16      1.64 o 
  -5  -3   1     2825.55     2996.66     31.26 o 
  -4  -3   1      201.15      282.35      4.62 o 
  -3  -3   1     2980.51     2940.27     32.23 o 
  -2  -3   1     1218.08     1237.92     25.65 o 
  -1  -3   1      198.87      129.13      4.61 o 
   0  -3   1      135.68       80.89      2.67 o 
   1  -3   1     6903.73     8367.62    286.27 o 
   2  -3   1    31994.19    30684.75    655.11 o 
   3  -3   1      327.93      316.80      7.40 o 
   4  -3   1     2065.29     2233.60     33.26 o 
   5  -3   1      780.70      692.11      6.12 o 
   6  -3   1      125.68      114.25      2.33 o 
   7  -3   1       77.24       99.43      3.14 o 
   8  -3   1       97.88       93.67      3.15 o 
   9  -3   1      684.68      708.56     12.78 o 
  10  -3   1       94.67       97.91     12.04 o 
  11  -3   1       22.06       21.63      5.52 o 
  12  -3   1        2.50        6.35      6.43 o 
  13  -3   1       98.53       98.73     11.04 o 
 -12  -2   1       18.26       14.03      8.01 o 
 -11  -2   1       75.32       87.02     17.23 o 
 -10  -2   1       13.74       13.06      2.72 o 
  -9  -2   1       63.00       66.94      2.49 o 
  -8  -2   1      128.75      150.52      6.35 o 
  -7  -2   1     1321.05     1481.02     14.95 o 
  -6  -2   1      690.77      756.22      8.67 o 
  -5  -2   1     2616.74     2902.52     33.72 o 
  -4  -2   1      313.09      396.84      3.93 o 
  -3  -2   1     1946.13     1874.01     20.65 o 
  -2  -2   1     2231.29     2044.58     47.29 o 
  -1  -2   1       56.81       83.85      3.19 o 
   1  -2   1     2415.62     3818.66     35.10 o 
   2  -2   1      383.70      258.95      4.26 o 
   3  -2   1      198.81      236.22      3.18 o 
   4  -2   1     2870.45     2724.20     25.02 o 
   5  -2   1       20.41       11.56      0.75 o 
   6  -2   1       30.20       16.13      1.36 o 
   7  -2   1     1904.96     1790.95     16.06 o 
   8  -2   1      286.22      300.27      4.09 o 
   9  -2   1        1.00        3.62      3.25 o 
  10  -2   1     1236.09     1253.08     36.27 o 
  11  -2   1      128.41      106.30     37.87 o 
  12  -2   1       49.69       54.26      8.07 o 
  13  -2   1      139.14      118.22     16.83 o 
 -13  -1   1      368.00      390.32     26.05 o 
 -12  -1   1      111.55      107.00      9.07 o 
 -11  -1   1      113.47      116.46      9.22 o 
 -10  -1   1      713.17      715.69     26.61 o 
  -9  -1   1      402.75      444.29      8.10 o 
  -8  -1   1      635.24      747.83      9.16 o 
  -7  -1   1      558.78      482.55      5.80 o 
  -6  -1   1     1798.35     1801.60     20.57 o 
  -5  -1   1       15.03       25.52      2.90 o 
  -4  -1   1       10.78       13.26      1.04 o 
  -3  -1   1     3518.12     3362.19     31.49 o 
  -2  -1   1     1849.38     1588.94     12.12 o 
   2  -1   1     5251.70     4668.79    147.51 o 
   3  -1   1    13887.04    13693.16    578.36 o 
   4  -1   1     1436.31     1546.89     11.53 o 
   5  -1   1      315.92      285.69      3.52 o 
   6  -1   1     1071.29     1047.52     14.46 o 
   7  -1   1      381.66      360.54      8.64 o 
   8  -1   1      161.57      162.92      7.41 o 
   9  -1   1      256.46      210.10      8.92 o 
  10  -1   1      392.83      448.06     15.16 o 
  11  -1   1       21.50       27.19      5.95 o 
  12  -1   1       16.63       16.03      8.82 o 
 -13   0   1       45.98       53.13      8.64 o 
 -12   0   1        7.82        6.76      8.07 o 
 -11   0   1      283.12      321.04     12.47 o 
 -10   0   1       17.44        8.38      2.15 o 
  -9   0   1       50.58       43.55      2.50 o 
  -8   0   1     1702.45     1543.15     18.66 o 
  -7   0   1     1112.10     1056.77     10.29 o 
  -6   0   1      157.46      102.94      1.62 o 
  -5   0   1     1761.33     1666.91     17.81 o 
  -4   0   1       10.23        9.80      1.09 o 
  -3   0   1     3454.56     3558.84     45.52 o 
  -2   0   1     6602.69     6361.00    171.33 o 
   1   0   1      463.18      143.23      1.08 o 
   2   0   1    53616.12    50636.16   1921.32 o 
   3   0   1     2859.78     3200.32     45.47 o 
   4   0   1      451.25      445.08      7.02 o 
   5   0   1      499.06      480.82      4.89 o 
   6   0   1      314.70      289.78      2.58 o 
   7   0   1       62.19       47.48      4.73 o 
   8   0   1      679.70      686.84     19.84 o 
   9   0   1     2205.73     2421.60     62.72 o 
  10   0   1      592.75      583.48     24.85 o 
  11   0   1        6.51       13.22      7.61 o 
  12   0   1       10.53       17.23     14.43 o 
 -13   1   1      112.40      136.75     13.53 o 
 -12   1   1      216.01      209.93     26.05 o 
 -11   1   1       11.95       10.10      2.91 o 
 -10   1   1       26.58       34.54      2.66 o 
  -9   1   1      118.75      152.52      3.03 o 
  -8   1   1       46.29       61.15      1.81 o 
  -7   1   1     1857.41     1884.94     18.57 o 
  -6   1   1     2681.45     2839.63     29.56 o 
  -5   1   1       64.51       81.68      3.51 o 
  -4   1   1     2370.47     2516.79     30.04 o 
  -3   1   1      886.46      645.77      6.94 o 
  -2   1   1       62.49       37.15      4.21 o 
   1   1   1      511.21      164.90      2.60 o 
   2   1   1     6428.04     6855.13    128.83 o 
   3   1   1    11519.38    12041.02    738.97 o 
   4   1   1       86.54       96.93      1.79 o 
   5   1   1     2033.29     2450.70     21.99 o 
   6   1   1      680.89      574.00     17.63 o 
   7   1   1     1710.97     1679.00     29.47 o 
   8   1   1      165.19      201.57     11.22 o 
   9   1   1      110.04       89.37     16.03 o 
  10   1   1     1001.10      972.20     36.47 o 
  11   1   1        9.18       19.24      8.42 o 
  12   1   1       21.32       31.26     10.02 o 
 -13   2   1      103.63       80.82      9.62 o 
 -12   2   1      384.04      379.37     15.55 o 
 -11   2   1        1.06        2.13      1.80 o 
 -10   2   1      594.52      630.15      7.08 o 
  -9   2   1      818.51      898.04     10.12 o 
  -8   2   1      560.19      625.12      6.97 o 
  -7   2   1      200.85      220.12      3.47 o 
  -6   2   1     1815.11     1823.14     22.67 o 
  -5   2   1       22.46       29.35      2.75 o 
  -4   2   1        0.05        5.97      3.21 o 
  -3   2   1     2338.31     2688.98     28.96 o 
  -2   2   1      621.43      753.71      8.07 o 
  -1   2   1     3498.60     2494.86     29.89 o 
   0   2   1      403.36      178.77      8.82 o 
   1   2   1     6634.36     6206.24     99.84 o 
   2   2   1      457.65      417.16      3.95 o 
   3   2   1       19.97       33.16      1.39 o 
   4   2   1      573.90      503.18      4.48 o 
   5   2   1      200.20      174.46      2.11 o 
   6   2   1        3.24        6.51      0.73 o 
   7   2   1     1360.06     1206.50     19.21 o 
   8   2   1       25.67       13.22      5.21 o 
   9   2   1      480.80      495.32     20.04 o 
  10   2   1      138.03      161.50     13.63 o 
  11   2   1       41.03       32.86     15.23 o 
  12   2   1       17.92       35.27     10.42 o 
 -13   3   1       16.33       12.82     14.03 o 
 -12   3   1      191.67      163.36     14.89 o 
 -11   3   1      175.97      176.32      7.41 o 
 -10   3   1      435.88      435.62      8.85 o 
  -9   3   1     1018.37     1017.68     11.57 o 
  -8   3   1     1095.28     1066.19     17.18 o 
  -7   3   1      946.27      932.04      9.74 o 
  -6   3   1     2220.17     2239.27     22.95 o 
  -5   3   1      748.84      875.85     11.19 o 
  -4   3   1        8.78        7.18      1.63 o 
  -3   3   1      100.13      107.25     12.42 o 
  -2   3   1     3160.01     3678.62     53.27 o 
  -1   3   1     7665.25     7945.82    149.90 o 
   0   3   1     2398.58     3329.60     46.31 o 
   1   3   1      288.90      214.72      3.70 o 
   2   3   1        8.01       25.44      2.20 o 
   3   3   1       10.04        5.16      0.82 o 
   4   3   1      780.59      844.32     10.58 o 
   5   3   1      169.39      130.11      2.30 o 
   6   3   1     1964.91     1949.02     20.98 o 
   7   3   1      206.33      190.75      2.58 o 
   8   3   1       28.10       34.79      2.06 o 
   9   3   1      634.24      642.39     24.85 o 
  10   3   1      171.98      150.68     13.63 o 
  11   3   1       19.76       17.23      8.01 o 
 -13   4   1       37.85       42.88     10.42 o 
 -12   4   1       11.94       13.02      1.41 o 
 -11   4   1      364.59      374.79      6.09 o 
 -10   4   1       90.96       86.62      2.73 o 
  -9   4   1       28.98       22.12      2.82 o 
  -8   4   1      350.51      374.46      9.77 o 
  -7   4   1      642.85      563.58      8.22 o 
  -6   4   1     2649.20     2653.27     32.00 o 
  -5   4   1     1037.35      904.16      9.78 o 
  -4   4   1      790.89      799.20     11.08 o 
  -3   4   1      115.94       89.49     10.82 o 
  -2   4   1    13379.63    14868.95    344.43 o 
  -1   4   1    24482.61    24718.04    704.97 o 
   0   4   1        6.20       10.02      1.54 o 
   1   4   1     2906.05     2744.50     37.83 o 
   2   4   1     1752.22     1980.05     25.93 o 
   3   4   1      194.99      238.82      3.74 o 
   4   4   1      177.13      176.68      4.01 o 
   5   4   1        6.82        8.86      2.20 o 
   6   4   1     2178.41     2296.49     28.03 o 
   7   4   1       12.69       18.57      2.77 o 
   8   4   1        0.26        3.30      0.94 o 
   9   4   1       96.95      105.40     10.42 o 
  10   4   1      696.63      700.50     30.06 o 
  11   4   1        4.14       11.62      7.61 o 
 -14   5   1       15.91       27.65     10.82 o 
 -13   5   1       24.23       32.06     16.43 o 
 -12   5   1        8.51       12.21      1.86 o 
 -11   5   1      337.99      291.93      5.43 o 
 -10   5   1      584.68      563.68     11.94 o 
  -9   5   1      632.76      595.15     12.01 o 
  -8   5   1       94.08       91.14      5.61 o 
  -7   5   1      125.66      124.24      3.22 o 
  -6   5   1     3940.00     3745.45     51.21 o 
  -5   5   1        3.90        5.34      1.39 o 
  -4   5   1      702.00      739.99     12.82 o 
  -3   5   1      610.94      374.79      6.23 o 
  -2   5   1     1524.89     1094.15     14.87 o 
  -1   5   1      666.21      853.26     12.04 o 
   0   5   1     1732.44     2110.37     29.89 o 
   1   5   1     3189.90     3228.58     50.94 o 
   2   5   1       60.11       52.52      2.55 o 
   3   5   1      114.97      130.36      2.85 o 
   4   5   1     1008.22     1223.40     17.46 o 
   5   5   1     1168.46     1245.42     22.82 o 
   6   5   1      278.22      303.62      6.30 o 
   7   5   1      650.08      622.05      7.51 o 
   8   5   1       13.07       18.62      1.23 o 
   9   5   1      305.86      347.44     18.43 o 
  10   5   1       69.13       60.91     16.83 o 
 -14   6   1      100.27      102.59     15.23 o 
 -13   6   1       75.50       84.56     13.22 o 
 -12   6   1      585.84      575.42     36.16 o 
 -11   6   1      760.28      758.02     15.25 o 
 -10   6   1       38.79       49.33      3.24 o 
  -9   6   1     1669.41     1671.18     22.94 o 
  -8   6   1      249.42      253.57      5.20 o 
  -7   6   1     2702.16     2802.72     37.67 o 
  -6   6   1      508.92      486.08      7.83 o 
  -5   6   1     4250.75     4715.78     68.03 o 
  -4   6   1       44.90       80.95      3.68 o 
  -3   6   1      449.46      428.90      7.79 o 
  -2   6   1      700.48      580.73     12.22 o 
  -1   6   1     3374.72     3379.57     56.66 o 
   0   6   1       34.04       87.29      4.41 o 
   1   6   1       66.24      107.05      3.68 o 
   2   6   1     1249.13     1372.93     22.04 o 
   3   6   1       52.51       69.36      2.74 o 
   4   6   1      135.52      164.25      5.77 o 
   5   6   1      379.14      379.03     14.83 o 
   6   6   1      990.24     1034.63     14.75 o 
   7   6   1       81.39       58.20      2.12 o 
   8   6   1       19.22       11.65      2.10 o 
   9   6   1      185.52      177.53     13.22 o 
  10   6   1        9.37       15.23     12.42 o 
 -13   7   1      128.92      130.17     13.83 o 
 -12   7   1      115.00      116.70      6.40 o 
 -11   7   1      346.15      380.98      9.84 o 
 -10   7   1     1028.09     1053.92     20.64 o 
  -9   7   1       46.53       62.84      4.07 o 
  -8   7   1        4.22        6.37      2.31 o 
  -7   7   1      573.20      587.27      9.91 o 
  -6   7   1      237.57      315.82      7.47 o 
  -5   7   1      774.15      662.30      9.11 o 
  -4   7   1     3879.39     4044.62     70.27 o 
  -3   7   1      782.18      791.16     19.64 o 
  -2   7   1     2276.10     2722.01     44.49 o 
  -1   7   1     4001.60     4442.86     79.19 o 
   0   7   1     3285.21     3589.99     60.49 o 
   1   7   1     1577.24     1559.33     24.65 o 
   2   7   1       39.00       31.17      3.45 o 
   3   7   1      378.17      360.12      5.99 o 
   4   7   1      249.82      232.85      6.09 o 
   5   7   1      372.65      363.73     18.23 o 
   6   7   1      810.37      786.28     15.72 o 
   7   7   1       79.42       67.08      3.69 o 
   8   7   1       56.33       33.82      2.61 o 
   9   7   1      131.64      129.44     12.02 o 
 -13   8   1        3.56        2.45      3.22 o 
 -12   8   1       12.86       18.10      3.57 o 
 -11   8   1        0.24        2.04      2.52 o 
 -10   8   1      311.42      318.46      8.02 o 
  -9   8   1       75.58       87.65      4.51 o 
  -8   8   1       29.03       31.19      3.95 o 
  -7   8   1       50.22       41.56      3.08 o 
  -6   8   1     3502.96     3359.87     48.08 o 
  -5   8   1      326.65      328.86      7.50 o 
  -4   8   1      983.71      909.39     16.29 o 
  -3   8   1      271.98      165.81      5.93 o 
  -2   8   1     5623.04     5500.06    105.79 o 
  -1   8   1      710.21      807.72     22.84 o 
   0   8   1     1006.23     1080.39     25.63 o 
   1   8   1     2121.39     2064.70     38.03 o 
   2   8   1        0.68        1.80      2.27 o 
   3   8   1      134.65      176.80      4.48 o 
   4   8   1       65.06       97.38      5.15 o 
   5   8   1      213.24      203.16      7.32 o 
   6   8   1       51.24       55.83      4.39 o 
   7   8   1      417.55      379.94      7.93 o 
   8   8   1       40.01       33.26      7.61 o 
 -13   9   1        0.76        3.61      2.61 o 
 -12   9   1       24.79       27.66      4.01 o 
 -11   9   1        5.79        4.96      3.57 o 
 -10   9   1      119.44      119.90      5.21 o 
  -9   9   1      488.60      534.45     10.44 o 
  -8   9   1       46.82       40.54      3.54 o 
  -7   9   1      382.84      423.94      8.64 o 
  -6   9   1     2963.88     3011.52     63.02 o 
  -5   9   1     2694.53     2906.33     53.27 o 
  -4   9   1        1.63        6.41      8.01 o 
  -3   9   1       81.06      110.04      5.80 o 
  -2   9   1     1487.90     1366.53     45.68 o 
  -1   9   1      276.51      201.89     10.22 o 
   0   9   1       18.29       49.45      4.53 o 
   1   9   1      263.43      287.38     10.00 o 
   2   9   1      361.29      367.38     15.83 o 
   3   9   1        0.45       -0.68      2.52 o 
   4   9   1       30.37       28.10      5.81 o 
   5   9   1      611.68      629.40     14.90 o 
   6   9   1       48.22       53.58      6.44 o 
   7   9   1       28.71       17.25      2.55 o 
   8   9   1       35.97       20.44      6.81 o 
 -13  10   1       30.66       29.62      4.26 o 
 -12  10   1      291.40      286.25      8.29 o 
 -11  10   1      152.18      165.53      7.41 o 
 -10  10   1      881.84      876.01     23.61 o 
  -9  10   1      417.97      445.56     10.95 o 
  -8  10   1      361.94      395.83      9.94 o 
  -7  10   1     1344.45     1403.13     26.61 o 
  -6  10   1      287.35      229.76      6.78 o 
  -5  10   1      546.70      473.89     12.61 o 
  -4  10   1      169.54      153.39     11.82 o 
  -3  10   1        8.68       14.96      7.01 o 
  -2  10   1      295.97      328.59     12.23 o 
  -1  10   1      939.12     1098.34     22.23 o 
   0  10   1       28.15       28.82      5.21 o 
   1  10   1      544.57      512.76     12.89 o 
   2  10   1      261.82      249.27      5.88 o 
   3  10   1     1237.80     1233.34     27.83 o 
   4  10   1      176.62      177.43      6.44 o 
   5  10   1        0.26        2.13      3.03 o 
   6  10   1      212.02      204.40      7.30 o 
   7  10   1       68.61       63.05      3.57 o 
 -13  11   1      163.38      142.73      7.72 o 
 -12  11   1       11.41       15.47      3.93 o 
 -11  11   1      130.23      120.18      6.01 o 
 -10  11   1      290.16      305.68     11.35 o 
  -9  11   1       72.39       83.80      5.39 o 
  -8  11   1        1.83        2.64      2.65 o 
  -7  11   1       52.72       47.10      4.17 o 
  -6  11   1      454.46      446.51     11.07 o 
  -5  11   1      438.50      498.22     26.05 o 
  -4  11   1      221.47      259.37     16.28 o 
  -3  11   1        4.09       12.91      4.39 o 
  -2  11   1     1760.48     1961.29     43.99 o 
  -1  11   1      114.59       70.09     12.82 o 
   0  11   1      314.12      249.95      9.62 o 
   1  11   1      322.50      291.34     10.20 o 
   2  11   1        5.28        5.48      2.20 o 
   3  11   1      216.28      231.44     11.42 o 
   4  11   1      218.63      215.79      8.44 o 
   5  11   1       12.01       17.50      3.53 o 
   6  11   1       19.77        7.66      4.41 o 
 -12  12   1        4.23        6.97      3.48 o 
 -11  12   1        3.62        1.60      4.16 o 
 -10  12   1      133.57      135.76      8.51 o 
  -9  12   1      388.99      404.54     12.71 o 
  -8  12   1      339.17      327.19      9.31 o 
  -7  12   1      559.49      486.48     11.62 o 
  -6  12   1      685.11      717.98     37.67 o 
  -5  12   1      316.45      391.13     18.43 o 
  -4  12   1      165.65      185.62      9.91 o 
  -3  12   1      100.23      102.89      9.33 o 
  -2  12   1        6.39       19.61      4.95 o 
  -1  12   1      227.58      191.27      9.46 o 
   0  12   1        0.15        6.32      5.10 o 
   1  12   1      194.19      210.10     11.40 o 
   2  12   1      574.86      593.57     12.19 o 
   3  12   1      117.06      111.30      5.56 o 
   4  12   1       10.86        7.13      3.18 o 
   5  12   1       21.09       21.64      6.33 o 
 -11  13   1      343.79      346.78     13.85 o 
 -10  13   1      393.40      397.70     25.84 o 
  -9  13   1        1.87        4.65      3.82 o 
  -8  13   1      171.47      162.43      6.94 o 
  -7  13   1      745.82      719.64     32.51 o 
  -6  13   1      194.02      193.81      8.40 o 
  -5  13   1      455.94      464.33     16.41 o 
  -4  13   1      181.59      212.92     13.61 o 
  -3  13   1      419.14      446.16     18.98 o 
  -2  13   1        2.96       -2.47      4.90 o 
  -1  13   1      613.48      620.01     18.83 o 
   0  13   1      128.38      118.99      8.64 o 
   1  13   1        0.96        4.43      2.65 o 
   2  13   1      111.14      114.43      5.05 o 
   3  13   1      374.93      359.77     27.45 o 
   4  13   1       42.80       30.10      5.81 o 
 -11  14   1       46.62       44.09      5.98 o 
 -10  14   1      303.29      279.53     22.34 o 
  -9  14   1      102.67       87.94      7.35 o 
  -8  14   1        2.01        1.84      4.68 o 
  -7  14   1      125.82      128.56      9.75 o 
  -6  14   1      181.97      180.57     19.12 o 
  -5  14   1        0.30        5.07      2.69 o 
  -4  14   1       10.88       14.22      5.80 o 
  -3  14   1      157.95      185.11     14.23 o 
  -2  14   1      222.44      264.60     16.23 o 
  -1  14   1       16.79       20.35      7.01 o 
   0  14   1      633.06      572.08     33.86 o 
   1  14   1       11.68       13.15      3.74 o 
   2  14   1        4.27        3.31      2.83 o 
   3  14   1       76.87       66.86      5.66 o 
 -10  15   1       14.93        8.80      5.29 o 
  -9  15   1      172.94      162.68      7.89 o 
  -8  15   1       20.08       16.04      4.63 o 
  -7  15   1        0.46        9.38      3.52 o 
  -6  15   1      186.26      195.90     12.17 o 
  -5  15   1      149.01      158.28     13.13 o 
  -4  15   1        0.17        6.37      7.61 o 
  -3  15   1       63.84       64.95     12.42 o 
  -2  15   1      291.59      283.45     23.44 o 
  -1  15   1       74.04       56.57      8.49 o 
   0  15   1      158.12      179.34     19.53 o 
   1  15   1       29.57       26.27      6.09 o 
  -8  16   1      108.66      109.18      6.83 o 
  -7  16   1       14.35        8.07      3.60 o 
  -6  16   1        0.02        3.19      2.89 o 
  -5  16   1      202.07      181.84     12.54 o 
  -4  16   1      354.98      380.64     23.44 o 
  -3  16   1      152.97      157.10     13.17 o 
  -2  16   1       14.12       17.09      7.22 o 
  -1  16   1      129.51      152.49     24.65 o 
   1 -17   2        7.42       14.43     10.02 o 
   2 -17   2       44.86       55.01     11.83 o 
   3 -17   2      182.74      195.28     14.42 o 
   4 -17   2      139.80      162.54     15.67 o 
   5 -17   2       14.39       18.18      7.61 o 
   6 -17   2      210.88      209.60     14.44 o 
   7 -17   2        6.39        4.67      5.80 o 
  -2 -16   2      231.09      206.78     18.43 o 
  -1 -16   2       87.63      109.00     14.83 o 
   0 -16   2      107.44      130.24     16.03 o 
   1 -16   2      101.88      121.19     11.04 o 
   2 -16   2      189.90      205.63     21.64 o 
   3 -16   2       62.48       46.60      9.74 o 
   4 -16   2       35.06       21.46      6.78 o 
   5 -16   2      413.97      319.15     37.27 o 
   6 -16   2       63.85       65.76     12.27 o 
   7 -16   2      396.95      373.96     36.16 o 
   8 -16   2       12.35       16.53      4.59 o 
   9 -16   2       15.48       24.07      4.26 o 
  -3 -15   2        8.23       11.62      7.61 o 
  -2 -15   2      483.03      467.67     25.65 o 
  -1 -15   2      203.75      240.45     18.43 o 
   0 -15   2        6.19        7.41      5.38 o 
   1 -15   2      250.72      207.88     14.23 o 
   2 -15   2      170.72      149.92     13.78 o 
   3 -15   2       51.51       28.30      7.40 o 
   4 -15   2        0.72        5.96      3.67 o 
   5 -15   2      401.99      383.93     17.43 o 
   6 -15   2      381.47      317.68     24.96 o 
   7 -15   2       43.98       46.42      5.70 o 
   8 -15   2       98.97       90.53      9.08 o 
   9 -15   2      261.39      278.44     17.49 o 
  10 -15   2       51.12       64.15     10.11 o 
  -5 -14   2      366.85      358.26     19.64 o 
  -4 -14   2       91.35       74.94     10.82 o 
  -3 -14   2       47.64       42.88      9.22 o 
  -2 -14   2       10.43        9.99      2.81 o 
  -1 -14   2      134.26      123.37     15.23 o 
   0 -14   2      528.75      476.35     34.32 o 
   1 -14   2       86.17       86.17      8.36 o 
   2 -14   2      376.87      314.66     15.76 o 
   3 -14   2      845.61      759.99     44.54 o 
   4 -14   2      253.17      233.63      5.83 o 
   5 -14   2       67.82       56.33      4.02 o 
   6 -14   2      769.94      722.04     31.19 o 
   7 -14   2        7.56        4.35      3.24 o 
   8 -14   2       14.66       11.87      3.07 o 
   9 -14   2       70.48       74.90      5.39 o 
  10 -14   2      386.38      393.92     12.90 o 
  11 -14   2        7.04        6.81      6.81 o 
  -6 -13   2      125.03      134.82      7.47 o 
  -5 -13   2       63.96       61.75      4.57 o 
  -4 -13   2      337.13      308.15     12.22 o 
  -3 -13   2      122.77      113.15      7.21 o 
  -2 -13   2      386.53      360.32     27.85 o 
  -1 -13   2       97.28      104.43      3.09 o 
   0 -13   2        6.34        9.93      1.16 o 
   1 -13   2      830.06      898.50     33.29 o 
   2 -13   2       61.15       99.89      4.35 o 
   3 -13   2      298.47      218.11      6.97 o 
   4 -13   2      515.73      406.47     16.88 o 
   5 -13   2      189.33      157.39      5.31 o 
   6 -13   2      466.25      545.90     14.15 o 
   7 -13   2      487.39      525.79     25.12 o 
   8 -13   2      525.30      566.94     20.14 o 
   9 -13   2       92.31      102.89      5.36 o 
  10 -13   2       11.42       13.87      4.22 o 
  11 -13   2      399.60      376.82     11.11 o 
  -7 -12   2      112.09      119.25      5.14 o 
  -6 -12   2       18.59       12.34      3.12 o 
  -5 -12   2      210.30      217.62      8.77 o 
  -4 -12   2       39.12       45.13      4.41 o 
  -3 -12   2       26.17       19.23      3.74 o 
  -2 -12   2        5.80       10.31      2.69 o 
  -1 -12   2       14.27       28.09      2.46 o 
   0 -12   2      485.08      434.03     13.74 o 
   1 -12   2      577.90      446.19     14.02 o 
   2 -12   2     1397.07     1228.76     19.76 o 
   3 -12   2      288.92      293.79     10.00 o 
   4 -12   2     1369.54     1290.21     20.05 o 
   5 -12   2      478.12      449.36      8.40 o 
   6 -12   2      599.56      637.46     11.84 o 
   7 -12   2      304.49      296.81      9.60 o 
   8 -12   2      202.54      204.71      6.30 o 
   9 -12   2      175.19      202.91      6.50 o 
  10 -12   2        9.56        5.84      3.12 o 
  11 -12   2      583.37      563.32     13.36 o 
  12 -12   2        2.81        5.49      3.47 o 
  -8 -11   2        1.22       -0.33      3.12 o 
  -7 -11   2      281.60      267.82     10.93 o 
  -6 -11   2      129.92      113.06      8.02 o 
  -5 -11   2      327.33      288.81      9.49 o 
  -4 -11   2      191.40      201.94      7.41 o 
  -3 -11   2       99.27      117.61      5.10 o 
  -2 -11   2       51.07       41.78      6.61 o 
  -1 -11   2        4.24        7.81      1.14 o 
   0 -11   2        3.64        8.72      4.54 o 
   1 -11   2       77.44       80.52      7.61 o 
   2 -11   2     2068.23     2074.21     29.24 o 
   3 -11   2      425.21      433.80      9.96 o 
   4 -11   2      435.62      440.81      7.75 o 
   5 -11   2        2.31        3.83      2.31 o 
   6 -11   2      402.44      383.06      7.48 o 
   7 -11   2       50.79       67.03      3.64 o 
   8 -11   2       50.54       52.83      4.62 o 
   9 -11   2       17.27       16.97      3.14 o 
  10 -11   2      219.56      203.10      8.71 o 
  11 -11   2      129.38      131.90      5.85 o 
  12 -11   2      131.49      123.37      6.97 o 
  -8 -10   2        1.01        4.20      2.11 o 
  -7 -10   2        3.05        2.57      2.59 o 
  -6 -10   2      602.96      558.44      9.82 o 
  -5 -10   2       15.07       46.11      7.41 o 
  -4 -10   2     1077.76     1206.86     22.00 o 
  -3 -10   2      115.43      132.32      3.98 o 
  -2 -10   2      573.61      578.16     11.39 o 
  -1 -10   2     1073.33     1056.24     15.94 o 
   0 -10   2      219.00      226.08      8.22 o 
   1 -10   2     1522.70     1665.96     30.74 o 
   2 -10   2       10.59       10.20      1.96 o 
   3 -10   2     1512.44     1602.65     20.61 o 
   4 -10   2      486.67      510.41      9.85 o 
   5 -10   2      221.23      252.88      6.30 o 
   6 -10   2      298.35      392.25      7.31 o 
   7 -10   2       59.53       68.43      3.48 o 
   8 -10   2       31.36       32.05      2.99 o 
   9 -10   2        4.17        2.51      2.81 o 
  10 -10   2       95.75       98.44      4.32 o 
  11 -10   2      382.99      382.60      9.59 o 
  12 -10   2        0.39        2.27      3.76 o 
  -9  -9   2       89.37       79.03      4.28 o 
  -8  -9   2       58.08       68.01      7.06 o 
  -7  -9   2        0.03       -3.22      3.22 o 
  -6  -9   2      444.20      488.01     11.45 o 
  -5  -9   2      512.31      576.42     10.98 o 
  -4  -9   2        0.27        5.41      2.40 o 
  -3  -9   2      113.63      117.53      5.81 o 
  -2  -9   2      602.33      595.17     10.00 o 
  -1  -9   2      859.12      882.00     10.21 o 
   0  -9   2      144.57      121.43      5.67 o 
   1  -9   2       11.04       12.33      3.76 o 
   2  -9   2     2178.18     2153.62     26.49 o 
   3  -9   2       79.97       43.53      2.88 o 
   4  -9   2       26.98       55.93      2.53 o 
   5  -9   2      377.72      357.96      6.11 o 
   6  -9   2      185.29      214.54      5.62 o 
   7  -9   2      510.86      499.68     12.86 o 
   8  -9   2      398.39      387.29     17.34 o 
   9  -9   2      720.82      754.63     13.96 o 
  10  -9   2      478.91      449.74      8.71 o 
  11  -9   2     1113.34     1051.05     34.88 o 
  12  -9   2      432.79      452.04     23.64 o 
 -10  -8   2      143.21      130.64     11.22 o 
  -9  -8   2      373.93      394.89     13.85 o 
  -8  -8   2        2.05        1.38      2.34 o 
  -7  -8   2      356.14      370.33      7.37 o 
  -6  -8   2       22.00       26.17      4.00 o 
  -5  -8   2     1664.20     1568.69     25.83 o 
  -4  -8   2      461.33      468.59      8.15 o 
  -3  -8   2     2142.59     2305.03     34.85 o 
  -2  -8   2      373.51      349.04     18.83 o 
  -1  -8   2     1580.50     1559.15     18.58 o 
   0  -8   2      120.47      149.04      5.38 o 
   1  -8   2      179.48      179.76      6.80 o 
   2  -8   2     1425.28     1474.51     17.45 o 
   3  -8   2     1405.15     1492.32     17.57 o 
   4  -8   2      466.80      591.96      7.77 o 
   5  -8   2        4.70        6.30      1.77 o 
   6  -8   2      373.52      265.90      5.06 o 
   7  -8   2      242.59      208.46      4.69 o 
   8  -8   2      673.62      733.68     11.92 o 
   9  -8   2       57.17       66.12      3.41 o 
  10  -8   2     1314.66     1292.48     18.89 o 
  11  -8   2       40.93       38.19      3.47 o 
  12  -8   2       88.13       88.96     20.04 o 
  13  -8   2       21.86       26.05     10.02 o 
 -10  -7   2      523.77      539.80     22.44 o 
  -9  -7   2        3.92        3.92      2.07 o 
  -8  -7   2        5.07        7.77      3.53 o 
  -7  -7   2      304.58      292.21      6.90 o 
  -6  -7   2      991.62      972.67     15.68 o 
  -5  -7   2      167.48      167.81      3.85 o 
  -4  -7   2     1037.08      967.53     16.01 o 
  -3  -7   2      243.77      215.55      5.61 o 
  -2  -7   2     4673.80     4863.51     80.08 o 
  -1  -7   2      340.25      336.36      9.10 o 
   0  -7   2     1138.19     1266.82     24.45 o 
   1  -7   2      865.07      947.70     14.87 o 
   2  -7   2       53.31       80.12      3.60 o 
   3  -7   2     5493.28     6115.66     89.14 o 
   4  -7   2      762.90      793.56      9.48 o 
   5  -7   2     3105.13     2942.41     38.74 o 
   6  -7   2     1561.90     1816.07     21.39 o 
   7  -7   2     1721.17     1870.59     21.89 o 
   8  -7   2      195.86      223.50      4.66 o 
   9  -7   2       13.25       12.19      2.19 o 
  10  -7   2      816.02      835.27     14.23 o 
  11  -7   2      100.90      125.50      9.05 o 
  12  -7   2        5.92        3.69      4.95 o 
  13  -7   2       25.26       25.25     10.02 o 
 -11  -6   2        0.42        3.21      5.61 o 
 -10  -6   2      124.55      103.45      3.70 o 
  -9  -6   2      133.65      137.02      7.66 o 
  -8  -6   2      195.99      178.10      9.01 o 
  -7  -6   2       15.82       14.40      2.02 o 
  -6  -6   2     3070.35     3011.17     45.91 o 
  -5  -6   2     2292.81     2282.25     29.59 o 
  -4  -6   2      139.88      152.90      3.85 o 
  -3  -6   2      115.42      144.19      3.09 o 
  -2  -6   2     2427.05     2322.21     33.26 o 
  -1  -6   2      819.67      629.33      6.42 o 
   0  -6   2       11.83        4.81      1.70 o 
   1  -6   2     2673.54     3342.20     38.80 o 
   2  -6   2     1191.26     1279.66     13.64 o 
   3  -6   2     2737.90     2564.38     30.58 o 
   4  -6   2      214.95      238.15      3.13 o 
   5  -6   2      571.05      587.80      7.59 o 
   6  -6   2        8.47        7.35      1.66 o 
   7  -6   2      442.67      468.10      6.00 o 
   8  -6   2      930.27     1028.49     11.36 o 
   9  -6   2       15.29       18.71      1.57 o 
  10  -6   2        4.27        2.86      1.01 o 
  11  -6   2      470.09      450.74     15.80 o 
  12  -6   2      111.18      107.55      9.91 o 
  13  -6   2        0.87       -2.32      5.36 o 
 -11  -5   2       89.25       84.56     10.02 o 
 -10  -5   2       47.18       32.98      4.98 o 
  -9  -5   2      392.56      373.21      9.70 o 
  -8  -5   2      692.75      654.18     20.25 o 
  -7  -5   2      211.94      254.68      4.53 o 
  -6  -5   2       19.54       20.72      2.06 o 
  -5  -5   2     3843.43     4035.53     53.98 o 
  -4  -5   2      509.70      520.45      7.59 o 
  -3  -5   2      122.59      123.09      3.40 o 
  -2  -5   2      214.30      252.38      3.93 o 
  -1  -5   2    10205.17    11212.51    552.62 o 
   0  -5   2        8.73       10.62      3.12 o 
   1  -5   2      706.08      621.33      6.87 o 
   2  -5   2     3050.36     2621.10     28.54 o 
   3  -5   2     2534.51     2256.70     21.67 o 
   4  -5   2     1219.16     1431.00     13.51 o 
   5  -5   2      103.81      164.03      4.92 o 
   6  -5   2       61.55       36.75      1.69 o 
   7  -5   2      122.61      130.42      2.72 o 
   8  -5   2     2050.86     2035.47     22.89 o 
   9  -5   2       25.07       30.89      1.90 o 
  10  -5   2      476.45      450.45     27.01 o 
  11  -5   2      123.77      125.61      9.21 o 
  12  -5   2      153.13      160.26     18.39 o 
  13  -5   2        9.66        0.06      4.67 o 
 -12  -4   2        0.10       -5.21      6.41 o 
 -11  -4   2        1.04       -2.40      5.21 o 
 -10  -4   2      337.91      324.29     20.66 o 
  -9  -4   2       84.59       77.21      4.20 o 
  -8  -4   2      159.69      162.63      3.28 o 
  -7  -4   2     1132.65     1192.79     16.02 o 
  -6  -4   2     2500.66     2653.35     30.01 o 
  -5  -4   2      126.74      110.49      2.29 o 
  -4  -4   2       55.00       10.45      0.97 o 
  -3  -4   2      171.95      225.15      3.51 o 
  -2  -4   2      410.80      443.05      4.73 o 
  -1  -4   2     3318.11     3059.74     75.34 o 
   0  -4   2      453.87      470.46      9.42 o 
   1  -4   2      139.24      161.79      4.37 o 
   2  -4   2    14836.25    15526.82    254.71 o 
   3  -4   2     3086.45     3165.14     33.32 o 
   4  -4   2     1698.45     1580.22     14.49 o 
   5  -4   2     1866.75     1647.73     24.18 o 
   6  -4   2     1418.33     1454.30     13.42 o 
   7  -4   2     1601.46     1728.10     17.43 o 
   8  -4   2       26.14       31.29      0.98 o 
   9  -4   2        4.80        3.61      2.64 o 
  10  -4   2      199.88      206.27     13.83 o 
  11  -4   2        3.87        0.64      5.03 o 
  12  -4   2       93.67      107.02     10.34 o 
  13  -4   2        8.34        3.61     14.03 o 
 -12  -3   2       78.31       73.74     17.63 o 
 -11  -3   2      198.84      162.79     10.79 o 
 -10  -3   2       34.14       26.88      2.26 o 
  -9  -3   2      191.95      225.22      7.29 o 
  -8  -3   2      584.40      677.30      9.60 o 
  -7  -3   2       14.42       39.41      2.72 o 
  -6  -3   2     3553.02     3471.97     44.63 o 
  -5  -3   2      269.76      194.79      2.87 o 
  -4  -3   2      679.15      660.31      6.72 o 
  -3  -3   2      797.08      854.07      7.84 o 
  -2  -3   2      416.62      320.20      2.83 o 
  -1  -3   2      586.34      371.63      6.21 o 
   0  -3   2    15312.78    13937.51    963.99 o 
   1  -3   2     7726.81     7383.45     88.16 o 
   2  -3   2    22991.00    21196.27    386.99 o 
   3  -3   2      179.78      213.51      5.65 o 
   4  -3   2     2076.94     2432.71     30.77 o 
   5  -3   2        5.83       23.06      0.98 o 
   6  -3   2      457.50      409.31      3.76 o 
   7  -3   2      584.30      565.19     11.07 o 
   8  -3   2      430.42      450.26     11.32 o 
   9  -3   2      185.04      159.54     10.02 o 
  10  -3   2      193.18      215.77     12.74 o 
  11  -3   2      679.62      699.01     25.25 o 
  12  -3   2       37.94       32.46     10.42 o 
 -13  -2   2       54.18       52.90     12.02 o 
 -12  -2   2      278.27      258.90     20.44 o 
 -11  -2   2      392.29      364.87     22.15 o 
 -10  -2   2      207.46      162.57      9.89 o 
  -9  -2   2       63.41       46.61      2.83 o 
  -8  -2   2        4.07        9.36      1.40 o 
  -7  -2   2      133.45      135.48      3.85 o 
  -6  -2   2      303.02      305.41      4.83 o 
  -5  -2   2     3618.33     3605.37     45.03 o 
  -4  -2   2      674.72      751.43      7.89 o 
  -3  -2   2      552.20      522.48      4.73 o 
  -2  -2   2     1068.41     1166.94      9.76 o 
  -1  -2   2      118.13      128.64      2.40 o 
   1  -2   2       66.64       17.89      1.00 o 
   2  -2   2     7589.96     8279.87    191.34 o 
   3  -2   2     3520.06     3607.11     42.56 o 
   4  -2   2     1246.14     1261.91     12.08 o 
   5  -2   2     1044.91      996.01      8.72 o 
   6  -2   2       39.48       38.66      3.76 o 
   7  -2   2      981.39      953.86     32.26 o 
   8  -2   2       39.94       41.64      7.37 o 
   9  -2   2      335.58      353.90     15.43 o 
  10  -2   2      558.11      618.39     22.01 o 
  11  -2   2        0.27       10.02      7.61 o 
  12  -2   2      100.32       83.76     22.44 o 
 -13  -1   2      165.94      173.00     12.17 o 
 -12  -1   2        2.71        3.81      4.53 o 
 -11  -1   2      137.26      112.18     49.49 o 
 -10  -1   2      754.58      708.45     19.47 o 
  -9  -1   2       73.00       64.28      3.29 o 
  -8  -1   2      362.06      453.90      6.49 o 
  -7  -1   2     2485.05     2717.47     29.48 o 
  -6  -1   2     3335.66     3392.27     40.32 o 
  -5  -1   2       16.44       30.09      1.32 o 
  -4  -1   2      279.55      245.35      2.41 o 
  -3  -1   2      198.71      220.83      2.20 o 
  -2  -1   2     4686.67     5081.39     74.06 o 
  -1  -1   2     4636.86     5660.48     82.58 o 
   0  -1   2      136.39       70.34      2.00 o 
   1  -1   2     4925.26     6228.73     90.82 o 
   2  -1   2     4681.72     5370.85    225.35 o 
   3  -1   2      293.75      247.93      4.10 o 
   4  -1   2      124.61      110.20      4.00 o 
   5  -1   2       28.17       23.25      3.03 o 
   6  -1   2       74.29       55.20      3.53 o 
   7  -1   2     1930.57     1934.82     52.70 o 
   8  -1   2       53.84       45.01      4.82 o 
   9  -1   2      147.34      139.07      9.95 o 
  10  -1   2      493.65      457.25     22.44 o 
  11  -1   2      105.12      107.40     13.22 o 
  12  -1   2       18.41       26.05     10.42 o 
 -13   0   2      245.20      241.17     13.44 o 
 -12   0   2      116.13      130.51      9.34 o 
 -11   0   2       16.76       11.40      2.69 o 
 -10   0   2       41.06       48.52      6.24 o 
  -9   0   2       21.79       33.75      1.44 o 
  -8   0   2      124.18      152.24      4.28 o 
  -7   0   2      364.95      395.68      4.12 o 
  -6   0   2     6949.61     7637.32    102.47 o 
  -5   0   2      321.59      311.37      5.15 o 
  -4   0   2     1008.17      876.43     13.54 o 
  -3   0   2     2289.00     2214.55     24.19 o 
  -2   0   2     2557.78     2704.97     44.48 o 
  -1   0   2     6328.47     7468.41    161.10 o 
   0   0   2     5655.50     3455.39     41.80 o 
   1   0   2     4233.25     3245.45    113.81 o 
   2   0   2    27692.81    24827.18    730.75 o 
   3   0   2       49.96       42.08      3.21 o 
   4   0   2     2119.70     2052.20     48.89 o 
   5   0   2      388.24      330.61     14.43 o 
   6   0   2       66.56       78.95      6.01 o 
   7   0   2     1834.23     1829.39     47.29 o 
   8   0   2     1160.14     1082.00     31.66 o 
   9   0   2      552.40      528.58     21.64 o 
  10   0   2       28.63       35.27      8.82 o 
  11   0   2      393.50      392.73     35.67 o 
  12   0   2        2.33       11.62      8.82 o 
 -13   1   2        3.59        4.41      7.21 o 
 -12   1   2      485.19      438.96     16.59 o 
 -11   1   2        4.50        5.20      2.55 o 
 -10   1   2        3.34        3.67      1.05 o 
  -9   1   2       63.64       59.00      1.93 o 
  -8   1   2     1226.96     1139.72     12.04 o 
  -7   1   2     1451.49     1709.60     17.33 o 
  -6   1   2      602.59      530.31      7.06 o 
  -5   1   2     2336.19     2042.31     41.12 o 
  -4   1   2      908.07      957.47     17.59 o 
  -3   1   2      922.89     1043.63     11.05 o 
  -2   1   2       21.24      111.19      8.01 o 
  -1   1   2      231.67       51.11      1.39 o 
   0   1   2     3013.93     5544.43     83.17 o 
   1   1   2    14540.25    16066.72    606.52 o 
   2   1   2     7269.09     8065.79    115.87 o 
   3   1   2     1868.52     1725.67     20.81 o 
   4   1   2     3439.08     3929.44     55.16 o 
   5   1   2     4069.93     4374.91    109.80 o 
   6   1   2      617.33      652.01     18.03 o 
   7   1   2        2.15        2.00      6.41 o 
   8   1   2       81.81      105.40      9.22 o 
   9   1   2      104.03      125.83     11.62 o 
  10   1   2      284.53      327.01     30.06 o 
  11   1   2       83.24      103.79     13.63 o 
 -14   2   2      208.05      243.25     20.84 o 
 -13   2   2      122.57      123.43     14.43 o 
 -12   2   2       35.00       19.40      1.74 o 
 -11   2   2      188.46      191.67      5.64 o 
 -10   2   2       60.86       60.70      2.51 o 
  -9   2   2      106.92      136.77      4.82 o 
  -8   2   2      832.13      801.09      8.79 o 
  -7   2   2     2912.77     2650.46     36.81 o 
  -6   2   2     1107.24      907.36     11.73 o 
  -5   2   2        6.06       15.29      2.47 o 
  -4   2   2     1577.86     1355.98     13.46 o 
  -3   2   2      231.28      301.63      4.10 o 
  -2   2   2    10486.59    10395.10    483.50 o 
  -1   2   2    30629.68    30720.83    934.16 o 
   0   2   2      686.03      282.53      3.82 o 
   1   2   2      122.11      200.84      3.61 o 
   2   2   2     1807.40     1855.61     22.66 o 
   3   2   2     1494.94     1641.58     16.47 o 
   4   2   2     1714.41     1992.13     26.48 o 
   5   2   2      294.47      301.32      3.22 o 
   6   2   2      878.47      842.10     10.02 o 
   7   2   2      177.94      208.79     10.82 o 
   8   2   2        3.08        6.41      5.21 o 
   9   2   2      186.01      162.30     12.82 o 
  10   2   2      258.89      234.43     25.65 o 
  11   2   2       78.41       91.77     13.22 o 
 -14   3   2       23.81       18.43      9.62 o 
 -13   3   2      229.21      202.37     27.25 o 
 -12   3   2      168.47      154.61      4.70 o 
 -11   3   2      406.72      392.09      6.00 o 
 -10   3   2       59.65       77.91      6.37 o 
  -9   3   2     2356.24     2381.54     31.86 o 
  -8   3   2      949.11      949.59     11.35 o 
  -7   3   2     1349.23     1426.15     17.23 o 
  -6   3   2     5307.87     5635.96     82.24 o 
  -5   3   2      491.32      370.52      4.68 o 
  -4   3   2     2511.15     2856.67     41.80 o 
  -3   3   2      190.60      168.87      3.53 o 
  -2   3   2     4781.17     4826.07     75.80 o 
  -1   3   2     3178.29     3012.15     42.36 o 
   0   3   2     1173.58     1020.61     27.85 o 
   1   3   2       38.63       93.99     34.46 o 
   2   3   2     1115.36     1201.64     14.78 o 
   3   3   2     1140.13     1205.32     27.89 o 
   4   3   2      587.41      524.11      8.18 o 
   5   3   2       13.46       13.86      1.19 o 
   6   3   2        4.32        2.67      0.82 o 
   7   3   2      388.32      323.01     17.63 o 
   8   3   2      484.57      474.08     19.64 o 
   9   3   2        6.82       18.03     11.62 o 
  10   3   2       64.23       66.12     10.82 o 
  11   3   2      192.52      158.69     16.43 o 
 -14   4   2       21.02       27.65     10.82 o 
 -13   4   2        8.03       -0.80      6.01 o 
 -12   4   2      575.15      553.48     22.02 o 
 -11   4   2        1.85        5.16      2.07 o 
 -10   4   2       25.75       26.72      2.33 o 
  -9   4   2     1745.88     1669.13     22.72 o 
  -8   4   2     1516.03     1479.64     18.40 o 
  -7   4   2      242.69      293.83      4.77 o 
  -6   4   2       75.22       86.05      6.73 o 
  -5   4   2      754.70      723.29     16.14 o 
  -4   4   2      188.52      191.00     13.83 o 
  -3   4   2     1387.35     1476.06     35.06 o 
  -2   4   2     6101.91     6501.89    117.63 o 
  -1   4   2     2109.40     1860.16     26.81 o 
   0   4   2      461.01      452.97     53.10 o 
   1   4   2      251.44      407.05     46.29 o 
   2   4   2     3917.13     4137.28     66.32 o 
   3   4   2     1882.25     1866.34     21.54 o 
   4   4   2      790.14      797.97     12.71 o 
   5   4   2       72.20       62.94      3.21 o 
   6   4   2      898.84      881.65     10.70 o 
   7   4   2       53.88       65.08      1.24 o 
   8   4   2      251.75      210.90     28.25 o 
   9   4   2      211.22      195.56     22.44 o 
  10   4   2       48.93       52.10     10.02 o 
 -14   5   2      164.98      135.85     16.83 o 
 -13   5   2      325.70      274.34     23.65 o 
 -12   5   2      197.43      183.75      7.70 o 
 -11   5   2      103.28      113.85      8.60 o 
 -10   5   2      200.48      221.02      7.32 o 
  -9   5   2       11.37       20.00      2.50 o 
  -8   5   2      862.98      780.62     11.34 o 
  -7   5   2      433.26      384.71      6.27 o 
  -6   5   2     1854.65     1726.21     21.05 o 
  -5   5   2      214.93      202.18      9.02 o 
  -4   5   2        7.99       10.43      1.98 o 
  -3   5   2      175.86      216.64      7.21 o 
  -2   5   2      534.75      802.90     13.22 o 
  -1   5   2    11046.70    11043.37    237.17 o 
   0   5   2      684.92      565.87      8.82 o 
   1   5   2      638.97      462.58      7.61 o 
   2   5   2        4.93       21.91      2.40 o 
   3   5   2     1905.25     2016.72     23.94 o 
   4   5   2       56.46       70.72      3.82 o 
   5   5   2      410.64      399.32      7.16 o 
   6   5   2       20.30       32.50      2.94 o 
   7   5   2       75.50       72.50      4.07 o 
   8   5   2      138.75      132.67      5.00 o 
   9   5   2       70.06       56.50     15.63 o 
  10   5   2        4.62        1.60      6.01 o 
 -14   6   2       31.70       39.67     11.22 o 
 -13   6   2     1470.42     1356.38     57.59 o 
 -12   6   2      579.66      599.84     60.56 o 
 -11   6   2       25.44       26.66      3.12 o 
 -10   6   2      186.71      178.94      6.28 o 
  -9   6   2     1706.82     1687.17     30.05 o 
  -8   6   2        0.31        8.79      2.46 o 
  -7   6   2      107.70       95.77      4.06 o 
  -6   6   2      448.33      424.04      9.36 o 
  -5   6   2      386.41      408.70      8.07 o 
  -4   6   2     1006.23      863.93     31.26 o 
  -3   6   2     1102.53      930.35     14.74 o 
  -2   6   2     5242.78     4977.02     87.70 o 
  -1   6   2       78.64       57.99      6.61 o 
   0   6   2     1772.87     1759.54     26.21 o 
   1   6   2       30.53       34.86      2.68 o 
   2   6   2     1331.52     1349.01     20.64 o 
   3   6   2       89.43      111.28      3.90 o 
   4   6   2      241.13      271.05      7.59 o 
   5   6   2       57.66       77.44      3.45 o 
   6   6   2        0.61        4.32      1.39 o 
   7   6   2      205.46      195.35     10.72 o 
   8   6   2      157.60      139.86     12.02 o 
   9   6   2        9.36        8.01     10.82 o 
 -14   7   2        9.78        8.42      8.82 o 
 -13   7   2      103.31       84.88      8.90 o 
 -12   7   2      419.12      428.94      9.32 o 
 -11   7   2       41.43       31.22      3.90 o 
 -10   7   2        3.18        7.95      2.68 o 
  -9   7   2     1482.56     1437.85     21.30 o 
  -8   7   2      788.11      782.47     16.75 o 
  -7   7   2       53.35       55.51      5.23 o 
  -6   7   2      659.35      730.41     11.70 o 
  -5   7   2     1693.73     1855.08     35.87 o 
  -4   7   2      530.28      536.77     10.62 o 
  -3   7   2     3848.64     4501.58     81.04 o 
  -2   7   2    11428.76    11964.46    293.64 o 
  -1   7   2     1222.93     1033.87     17.14 o 
   0   7   2        9.32       25.34      5.01 o 
   1   7   2        7.18       13.80      6.81 o 
   2   7   2      797.70      880.63     14.59 o 
   3   7   2      204.98      219.72      5.26 o 
   4   7   2       17.85       15.52      2.50 o 
   5   7   2      736.83      714.88     13.00 o 
   6   7   2      133.05      143.96      5.10 o 
   7   7   2       49.51       38.68      3.05 o 
   8   7   2      429.63      436.41     20.84 o 
   9   7   2      111.68       33.66     14.83 o 
 -13   8   2       58.35       60.53      9.25 o 
 -12   8   2      489.06      495.15     13.43 o 
 -11   8   2      147.33      158.31      5.52 o 
 -10   8   2      244.96      239.48      7.79 o 
  -9   8   2        0.01        4.17      2.58 o 
  -8   8   2      804.79      873.86     14.11 o 
  -7   8   2      599.34      667.65     11.23 o 
  -6   8   2       95.06       94.27      5.97 o 
  -5   8   2      994.02     1015.44     21.24 o 
  -4   8   2      120.36      110.03      8.01 o 
  -3   8   2     1714.57     1674.70     44.88 o 
  -2   8   2      153.24      137.67      5.80 o 
  -1   8   2     1643.46     1615.98     27.75 o 
   0   8   2     3146.82     3147.03     55.94 o 
   1   8   2      472.77      539.39     13.26 o 
   2   8   2       79.26       95.54     12.62 o 
   3   8   2     1566.01     1615.38     25.40 o 
   4   8   2        2.01        4.29      2.40 o 
   5   8   2       90.26       83.27     10.62 o 
   6   8   2      141.90      139.27      5.34 o 
   7   8   2      243.50      260.22      5.28 o 
   8   8   2        0.02       -1.60      5.21 o 
 -13   9   2      419.16      388.93     15.63 o 
 -12   9   2        0.89        2.81      4.01 o 
 -11   9   2        3.48        6.82      3.97 o 
 -10   9   2       26.16       26.60      4.13 o 
  -9   9   2      189.79      201.89      6.45 o 
  -8   9   2        0.96        2.53      2.72 o 
  -7   9   2      554.59      544.16     21.45 o 
  -6   9   2     1759.80     1791.84     33.57 o 
  -5   9   2      228.93      234.55      9.89 o 
  -4   9   2      404.70      394.38     10.76 o 
  -3   9   2      328.24      341.50      9.77 o 
  -2   9   2      253.04      238.81      9.93 o 
  -1   9   2       98.88       97.62     10.02 o 
   0   9   2      893.22      854.37     19.57 o 
   1   9   2        3.71        9.51      3.86 o 
   2   9   2       10.18       11.25      3.81 o 
   3   9   2      845.74      886.88     13.69 o 
   4   9   2      664.64      632.94     13.44 o 
   5   9   2       74.64       77.93      5.97 o 
   6   9   2        0.14        3.16      2.59 o 
   7   9   2       58.24       57.76      3.03 o 
 -13  10   2      157.94      154.10      7.51 o 
 -12  10   2      472.59      475.05     26.45 o 
 -11  10   2       72.33       79.26     10.62 o 
 -10  10   2       11.51       14.51      3.35 o 
  -9  10   2      731.81      765.81     20.03 o 
  -8  10   2      673.93      707.61     18.54 o 
  -7  10   2        4.97        4.16      2.65 o 
  -6  10   2      885.34      903.13     23.92 o 
  -5  10   2     1572.26     1602.36     32.72 o 
  -4  10   2      649.35      630.19     18.20 o 
  -3  10   2      265.07      245.50     12.02 o 
  -2  10   2     1373.94     1350.50     50.89 o 
  -1  10   2      239.73      238.29      8.77 o 
   0  10   2      711.46      723.80     16.41 o 
   1  10   2      893.54      912.93     19.40 o 
   2  10   2      170.17      178.25      7.35 o 
   3  10   2       68.60       81.21      4.50 o 
   4  10   2      166.35      157.10      8.62 o 
   5  10   2      312.69      287.56     10.31 o 
   6  10   2       81.80       50.99     18.83 o 
 -13  11   2       31.16       37.40      5.42 o 
 -12  11   2      256.80      306.27     17.31 o 
 -11  11   2       59.61       58.68      8.37 o 
 -10  11   2      176.47      178.42      9.63 o 
  -9  11   2       15.11       10.10      3.73 o 
  -8  11   2      401.39      437.60     14.74 o 
  -7  11   2      492.08      513.19     16.59 o 
  -6  11   2        3.45       13.95      5.57 o 
  -5  11   2      962.99      947.91     22.49 o 
  -4  11   2        8.84        6.15      4.10 o 
  -3  11   2      453.12      459.25     20.04 o 
  -2  11   2       20.48       24.95      6.41 o 
  -1  11   2       16.74       26.38      6.00 o 
   0  11   2      787.54      852.09     22.74 o 
   1  11   2       93.34      104.71      6.78 o 
   2  11   2       24.29       20.22      3.73 o 
   3  11   2      215.27      224.97      7.03 o 
   4  11   2        5.33       -0.85      3.03 o 
   5  11   2       60.45       36.33     24.85 o 
 -12  12   2       23.51       25.13      4.63 o 
 -11  12   2      430.59      446.51     19.34 o 
 -10  12   2      101.00       92.50     10.31 o 
  -9  12   2      428.21      419.95     17.86 o 
  -8  12   2       72.02       77.85      9.38 o 
  -7  12   2      303.94      292.68     16.02 o 
  -6  12   2      931.40      907.17     23.76 o 
  -5  12   2      256.94      219.12     10.88 o 
  -4  12   2      151.95      117.23     14.13 o 
  -3  12   2        8.11       33.59      5.93 o 
  -2  12   2       42.24       20.26      6.29 o 
  -1  12   2      119.60      165.43      9.18 o 
   0  12   2      181.00      177.21     12.02 o 
   1  12   2        4.32        5.30      4.73 o 
   2  12   2      139.93      120.52      6.24 o 
   3  12   2       34.06       45.57      4.52 o 
   4  12   2      252.91      263.52     13.22 o 
 -11  13   2      292.33      296.67     11.40 o 
 -10  13   2       21.58       32.00      5.80 o 
  -9  13   2        6.51        3.97      3.98 o 
  -8  13   2      182.40      171.41     11.46 o 
  -7  13   2       47.75       61.96      6.22 o 
  -6  13   2       65.74       43.52     30.66 o 
  -5  13   2      344.53      364.46     14.86 o 
  -4  13   2      127.30      128.79     11.93 o 
  -3  13   2      486.00      530.43     20.98 o 
  -2  13   2      207.32      222.38     14.43 o 
  -1  13   2      623.13      666.91     20.22 o 
   0  13   2       68.99       70.83      8.71 o 
   1  13   2       37.19       30.08      5.80 o 
   2  13   2      147.20      147.48     10.96 o 
   3  13   2      254.70      244.76     15.63 o 
 -11  14   2      240.81      234.95     11.23 o 
 -10  14   2       45.88       46.05      6.71 o 
  -9  14   2        0.66        1.63      4.06 o 
  -8  14   2      591.04      579.73     41.78 o 
  -7  14   2       36.61       39.91      4.95 o 
  -6  14   2       12.35       18.29      4.08 o 
  -5  14   2      360.93      335.24     15.84 o 
  -4  14   2      234.55      285.37     14.26 o 
  -3  14   2       83.57      110.58     12.44 o 
  -2  14   2       34.83       27.81      6.78 o 
  -1  14   2      489.56      473.31     18.08 o 
   0  14   2      122.50      112.40      9.62 o 
   1  14   2       21.77       21.91      3.57 o 
   2  14   2       74.98       63.85     13.26 o 
  -9  15   2       40.41       23.78      4.64 o 
  -8  15   2       52.38       61.68      6.12 o 
  -7  15   2      411.48      397.02     16.65 o 
  -6  15   2      151.44      138.24      8.06 o 
  -5  15   2        7.98        8.75     14.63 o 
  -4  15   2       94.56      103.39     11.01 o 
  -3  15   2      397.07      433.20     21.44 o 
  -2  15   2       82.71       94.51     12.37 o 
  -1  15   2       24.23       32.59      9.16 o 
   0  15   2      379.20      389.14     20.67 o 
  -7  16   2      180.80      169.81     15.99 o 
  -6  16   2       56.43       50.44     10.69 o 
  -5  16   2       92.74       90.28     11.17 o 
  -4  16   2       14.83       10.03      7.07 o 
  -3  16   2       47.40       42.13      9.01 o 
  -2  16   2       56.13       54.98     11.13 o 
   0 -17   3      302.18      297.35     38.47 o 
   1 -17   3       27.19       32.86     19.24 o 
   2 -17   3      838.21      850.78     40.88 o 
   3 -17   3        6.40        1.78      5.52 o 
   4 -17   3       12.37        5.32      7.70 o 
   5 -17   3      458.40      416.98     19.50 o 
   6 -17   3      206.54      187.00     13.28 o 
   7 -17   3        8.77        5.62      5.80 o 
  -2 -16   3        6.18        5.21      8.01 o 
  -1 -16   3      387.40      350.25     23.64 o 
   0 -16   3       62.46       59.71     12.42 o 
   1 -16   3       21.09       14.03      9.22 o 
   2 -16   3        2.82        3.03      8.42 o 
   3 -16   3      155.77      184.36     12.46 o 
   4 -16   3      181.15      194.33     12.89 o 
   5 -16   3       43.96       17.44      8.83 o 
   6 -16   3      311.75      234.33     28.17 o 
   7 -16   3      246.08      180.54     13.84 o 
   8 -16   3        3.82        2.28      9.29 o 
   9 -16   3       18.01       18.83     14.43 o 
  -4 -15   3        6.74        8.82     12.02 o 
  -3 -15   3      316.47      281.72     31.26 o 
  -2 -15   3      241.63      219.61     17.63 o 
  -1 -15   3        6.32        5.21      7.21 o 
   0 -15   3      284.28      298.95     31.66 o 
   1 -15   3       72.60       68.19     48.29 o 
   2 -15   3        1.06        2.20      2.50 o 
   3 -15   3      193.73      159.99     10.76 o 
   4 -15   3      186.33      140.60      9.62 o 
   5 -15   3       42.09       49.69      7.08 o 
   6 -15   3       42.57       38.45     11.24 o 
   7 -15   3       79.97       89.94      4.90 o 
   8 -15   3      148.72      153.03      9.55 o 
   9 -15   3       38.88       42.23      4.41 o 
  10 -15   3      156.11      161.68      9.20 o 
  -5 -14   3      313.24      306.97     18.43 o 
  -4 -14   3        0.29        6.81      6.41 o 
  -3 -14   3      100.49       85.36     11.62 o 
  -2 -14   3      207.19      231.23     16.43 o 
  -1 -14   3      160.39      127.62     32.46 o 
   0 -14   3      122.46       92.07     10.02 o 
   1 -14   3       10.92        6.13      0.75 o 
   2 -14   3      650.02      682.26     24.09 o 
   3 -14   3      104.39      102.29     10.27 o 
   4 -14   3      437.18      368.13     13.64 o 
   5 -14   3      544.80      441.61     21.73 o 
   6 -14   3       35.54       36.88      4.22 o 
   7 -14   3       98.60       76.47      4.46 o 
   8 -14   3      274.97      306.69     15.14 o 
   9 -14   3      139.79      159.23      6.58 o 
  10 -14   3       29.18       36.89      5.49 o 
  -6 -13   3       20.29       14.00      4.22 o 
  -5 -13   3      253.26      233.72     10.07 o 
  -4 -13   3      265.97      229.35      9.62 o 
  -3 -13   3        3.14        4.19      2.20 o 
  -2 -13   3        6.16        3.65      2.40 o 
  -1 -13   3      538.00      462.19     39.27 o 
   0 -13   3       17.18        8.47     13.42 o 
   1 -13   3        0.90       12.78      4.95 o 
   2 -13   3       15.90       19.21      1.87 o 
   3 -13   3     1459.03     1409.52     32.94 o 
   4 -13   3        5.12        5.96      1.80 o 
   5 -13   3      668.50      606.25     21.36 o 
   6 -13   3     1398.53     1235.51     29.47 o 
   7 -13   3      390.90      329.51      9.80 o 
   8 -13   3        1.06        4.52      2.99 o 
   9 -13   3       20.46       22.86      3.41 o 
  10 -13   3      539.02      537.24     14.73 o 
  11 -13   3        9.82        3.43      3.45 o 
  -7 -12   3       16.42        5.23      2.65 o 
  -6 -12   3      161.97      152.78      6.05 o 
  -5 -12   3       18.57       23.56      2.87 o 
  -4 -12   3      107.14       77.09      5.81 o 
  -3 -12   3        6.30       -2.81      4.81 o 
  -2 -12   3        4.80        8.65      5.01 o 
  -1 -12   3      383.45      353.99      8.82 o 
   0 -12   3      297.07      284.25     12.25 o 
   1 -12   3       72.45       91.18      3.54 o 
   2 -12   3       41.44       21.46      4.86 o 
   3 -12   3      723.05      644.61     12.70 o 
   4 -12   3     2361.73     2210.65     33.10 o 
   5 -12   3       67.17       65.38      3.69 o 
   6 -12   3      143.12      138.88      7.22 o 
   7 -12   3      124.98      132.55      5.18 o 
   8 -12   3        1.63        1.13      2.98 o 
   9 -12   3      117.74      117.39      5.59 o 
  10 -12   3      452.55      440.12     10.68 o 
  11 -12   3      459.15      418.85      9.58 o 
  -8 -11   3      111.30      118.31      6.37 o 
  -7 -11   3       19.85       17.34      3.15 o 
  -6 -11   3      217.42      227.89      6.28 o 
  -5 -11   3      310.96      316.90      9.82 o 
  -4 -11   3        2.45        1.68      1.51 o 
  -3 -11   3      225.80      202.96      4.15 o 
  -2 -11   3      407.22      469.44     14.03 o 
  -1 -11   3     1275.01     1351.92     27.05 o 
   0 -11   3     1463.89     1292.96     39.35 o 
   1 -11   3      133.77      143.25      5.33 o 
   2 -11   3      141.42      144.72      3.50 o 
   3 -11   3        0.36        2.42      1.79 o 
   4 -11   3     2159.63     2081.69     43.96 o 
   5 -11   3      565.73      545.01     10.26 o 
   6 -11   3      198.47      188.08      6.01 o 
   7 -11   3      197.78      206.03      7.92 o 
   8 -11   3       20.82       23.94      3.69 o 
   9 -11   3       10.20       12.38      2.59 o 
  10 -11   3       70.96       70.08      4.52 o 
  11 -11   3      640.53      639.25     16.17 o 
  12 -11   3       63.76       66.52     10.82 o 
  -9 -10   3        0.46       -2.11      2.11 o 
  -8 -10   3      302.90      318.77     12.04 o 
  -7 -10   3      139.06      132.45      6.12 o 
  -6 -10   3       33.59       35.06      3.16 o 
  -5 -10   3     1212.21     1154.35     24.98 o 
  -4 -10   3     1426.05     1310.33     21.12 o 
  -3 -10   3      189.34      187.43      4.08 o 
  -2 -10   3      250.64      264.14     15.63 o 
  -1 -10   3     3323.21     3406.13     55.63 o 
   0 -10   3     1796.18     1724.56     38.07 o 
   1 -10   3       18.40       14.70      1.77 o 
   2 -10   3       58.27       46.57      2.85 o 
   3 -10   3     2274.09     2411.72     33.02 o 
   4 -10   3       22.79       30.13      2.12 o 
   5 -10   3     1355.46     1324.73     19.11 o 
   6 -10   3      146.68      121.14      4.37 o 
   7 -10   3       28.81       29.52      3.64 o 
   8 -10   3      169.06      180.18      5.53 o 
   9 -10   3      111.52      121.48      5.42 o 
  10 -10   3      675.77      654.64     12.06 o 
  11 -10   3        0.75        0.85      1.62 o 
  12 -10   3      123.88      128.24     13.63 o 
 -10  -9   3      142.77      113.78      7.09 o 
  -9  -9   3       35.95       27.11      4.57 o 
  -8  -9   3      123.19      125.86      4.52 o 
  -7  -9   3      100.29      101.95      4.44 o 
  -6  -9   3      379.45      367.44      6.85 o 
  -5  -9   3       98.31      151.85      6.21 o 
  -4  -9   3      406.22      455.49      8.55 o 
  -3  -9   3      541.89      604.72     10.02 o 
  -2  -9   3      421.09      403.05      5.61 o 
  -1  -9   3        2.26        5.83      1.40 o 
   0  -9   3      483.44      425.54     10.06 o 
   1  -9   3       45.74       36.94      2.94 o 
   2  -9   3     1546.38     1490.89     24.49 o 
   3  -9   3     1416.82     1486.52     18.84 o 
   4  -9   3      886.88      916.62     11.65 o 
   5  -9   3        0.19        2.16      1.50 o 
   6  -9   3      208.54      249.04      5.69 o 
   7  -9   3      224.36      219.25      5.01 o 
   8  -9   3       22.66       20.96      3.24 o 
   9  -9   3      171.07      160.43      4.35 o 
  10  -9   3      262.78      264.77      6.21 o 
  11  -9   3      409.11      422.38     32.46 o 
  12  -9   3       60.89       54.10     10.82 o 
 -10  -8   3       82.00       84.11      4.22 o 
  -9  -8   3      257.58      256.42     14.75 o 
  -8  -8   3       44.83       43.18      3.42 o 
  -7  -8   3       19.15       19.21      2.92 o 
  -6  -8   3       19.88       34.78      2.49 o 
  -5  -8   3     1035.68     1113.11     19.23 o 
  -4  -8   3       30.60       33.93      2.18 o 
  -3  -8   3      839.34      848.93     24.45 o 
  -2  -8   3      572.65      594.73      8.04 o 
  -1  -8   3     1976.70     1921.85     23.79 o 
   0  -8   3      870.86      883.22     17.22 o 
   1  -8   3       84.27       92.32      5.54 o 
   2  -8   3     1316.37     1519.70     19.53 o 
   3  -8   3       93.72       81.01      3.60 o 
   4  -8   3      494.98      439.39      6.93 o 
   5  -8   3     1631.46     1720.17     21.36 o 
   6  -8   3      182.46      219.96      4.21 o 
   7  -8   3       19.82       29.11      2.33 o 
   8  -8   3      103.29      125.70      3.41 o 
   9  -8   3      286.02      281.86      5.19 o 
  10  -8   3      117.27      112.37      3.59 o 
  11  -8   3      162.37      189.33     10.72 o 
  12  -8   3      201.90      192.39     23.24 o 
 -11  -7   3       25.82       25.65     11.22 o 
 -10  -7   3       55.00       53.41      4.84 o 
  -9  -7   3       31.69       38.85      7.46 o 
  -8  -7   3      203.94      248.22      5.44 o 
  -7  -7   3        1.54        2.00      1.96 o 
  -6  -7   3      347.64      284.49      5.96 o 
  -5  -7   3     1541.71     1364.06     16.89 o 
  -4  -7   3     2546.66     2533.44     38.51 o 
  -3  -7   3      522.80      645.43      8.50 o 
  -2  -7   3       68.15       48.37      1.85 o 
  -1  -7   3     2411.55     2248.74     27.11 o 
   0  -7   3     2749.39     2746.29     80.15 o 
   1  -7   3      740.15      695.61      8.14 o 
   2  -7   3      689.05      777.19      8.90 o 
   3  -7   3     3197.09     3299.88     42.30 o 
   4  -7   3      185.01      144.00      2.76 o 
   5  -7   3      685.63      681.83     11.29 o 
   6  -7   3     1141.56     1064.61     12.03 o 
   7  -7   3     1438.91     1403.04     16.15 o 
   8  -7   3      383.20      385.15      5.83 o 
   9  -7   3      503.75      530.53     10.47 o 
  10  -7   3      267.59      250.72      7.12 o 
  11  -7   3        3.37        1.71      4.22 o 
  12  -7   3      272.60      311.50     15.27 o 
 -11  -6   3      193.08      196.36     20.44 o 
 -10  -6   3      191.90      191.54      8.03 o 
  -9  -6   3       69.88       74.60      7.95 o 
  -8  -6   3      121.56      111.78      4.81 o 
  -7  -6   3      616.80      641.56     15.03 o 
  -6  -6   3      520.38      567.97      9.98 o 
  -5  -6   3       44.40       57.22      2.43 o 
  -4  -6   3     1642.22     1452.12     17.30 o 
  -3  -6   3     2058.15     1940.66     39.47 o 
  -2  -6   3      139.05      113.82      3.41 o 
  -1  -6   3       27.38       26.85      3.61 o 
   0  -6   3     5945.88     5811.97    146.27 o 
   1  -6   3        2.26        5.15      1.05 o 
   2  -6   3      174.32      114.29      2.01 o 
   3  -6   3     8746.68     9434.98    134.71 o 
   4  -6   3     2278.50     2192.51     21.78 o 
   5  -6   3      211.78      350.27      4.25 o 
   6  -6   3        8.55        9.51      1.28 o 
   7  -6   3      346.41      357.35      5.61 o 
   8  -6   3       26.89       23.78      2.93 o 
   9  -6   3      202.93      191.96      4.68 o 
  10  -6   3      540.04      542.18     16.71 o 
  11  -6   3      134.00      151.00     12.20 o 
  12  -6   3       75.09       87.83     11.65 o 
 -12  -5   3       91.81       86.16     11.22 o 
 -11  -5   3       37.63       31.54      3.52 o 
 -10  -5   3      118.65      109.33      5.84 o 
  -9  -5   3       61.27       67.39      2.43 o 
  -8  -5   3        7.40       16.20      2.26 o 
  -7  -5   3      464.61      391.57      6.03 o 
  -6  -5   3       41.15       53.52      2.22 o 
  -5  -5   3      195.07      180.60      3.00 o 
  -4  -5   3       59.06       69.64      1.94 o 
  -3  -5   3     3258.25     3644.91     44.25 o 
  -2  -5   3      537.80      537.91      7.81 o 
  -1  -5   3       78.28      183.94      6.01 o 
   0  -5   3     2950.61     3551.38     75.74 o 
   1  -5   3       81.24      133.35      1.36 o 
   2  -5   3      145.95      172.59      2.01 o 
   3  -5   3      925.17     1013.11     10.35 o 
   4  -5   3     3051.33     3181.26     33.64 o 
   5  -5   3      814.70      918.83      9.51 o 
   6  -5   3      188.53      181.86      4.22 o 
   7  -5   3       85.68       89.45      3.09 o 
   8  -5   3      347.34      398.90      8.46 o 
   9  -5   3      375.20      392.85     17.03 o 
  10  -5   3      209.71      191.36     12.37 o 
  11  -5   3      199.38      215.63     16.03 o 
  12  -5   3       96.34       88.16     14.43 o 
 -12  -4   3      123.04      128.24     12.82 o 
 -11  -4   3      323.47      319.91     13.33 o 
 -10  -4   3        1.06        2.05      1.29 o 
  -9  -4   3        1.10        1.67      1.51 o 
  -8  -4   3      927.36      944.09     11.39 o 
  -7  -4   3       67.24       88.94      3.72 o 
  -6  -4   3      402.89      321.57      5.05 o 
  -5  -4   3      110.70       91.13      5.80 o 
  -4  -4   3     3911.00     3915.44     47.66 o 
  -3  -4   3     1607.38     1466.67     14.53 o 
  -2  -4   3      490.67      506.94      6.01 o 
  -1  -4   3     3391.39     3631.93     58.51 o 
   0  -4   3     4849.75     4699.71    120.82 o 
   1  -4   3    16085.42    16557.12    414.97 o 
   2  -4   3     6976.92     8249.54    123.15 o 
   3  -4   3     6027.24     6104.69     86.19 o 
   4  -4   3     1352.37     1271.05     14.76 o 
   5  -4   3       11.17        6.68      1.13 o 
   6  -4   3     1472.32     1435.39     15.63 o 
   7  -4   3      369.05      361.40      8.61 o 
   8  -4   3      113.62      111.63      7.41 o 
   9  -4   3      993.24     1035.15     40.07 o 
  10  -4   3      100.68       91.71      7.93 o 
  11  -4   3       76.06       70.93     12.42 o 
  12  -4   3      205.91      230.83     20.44 o 
 -13  -3   3      278.74      194.36     18.03 o 
 -12  -3   3        0.23       -4.39      4.39 o 
 -11  -3   3      356.85      345.61     16.49 o 
 -10  -3   3      216.46      198.06      4.00 o 
  -9  -3   3     1319.70     1269.58     18.86 o 
  -8  -3   3       42.56       37.72      2.20 o 
  -7  -3   3      181.09      253.04      5.71 o 
  -6  -3   3     1487.71     1673.12     42.04 o 
  -5  -3   3      188.53      228.40      3.57 o 
  -4  -3   3     4515.97     4537.16     57.05 o 
  -3  -3   3     1320.60     1256.87     19.80 o 
  -2  -3   3      927.91      771.55     13.22 o 
  -1  -3   3      793.21     1056.36     16.03 o 
   1  -3   3    10613.08    11858.09    241.84 o 
   2  -3   3     2218.62     1886.15     18.34 o 
   3  -3   3     1718.89     1689.41     17.94 o 
   4  -3   3     8549.60     8376.12    128.84 o 
   5  -3   3      138.68      157.71      2.14 o 
   6  -3   3      103.19      118.90      5.70 o 
   7  -3   3      331.27      354.44      9.21 o 
   8  -3   3      285.05      285.80      9.35 o 
   9  -3   3     1183.09     1212.08     31.86 o 
  10  -3   3      276.08      251.27     16.83 o 
  11  -3   3      552.38      552.22     28.85 o 
  12  -3   3        6.60        2.40      7.61 o 
 -13  -2   3      276.06      348.25     21.24 o 
 -12  -2   3      594.57      624.75     46.69 o 
 -11  -2   3       17.32       13.21      1.62 o 
 -10  -2   3      338.76      329.19      7.58 o 
  -9  -2   3       39.64       44.72      6.95 o 
  -8  -2   3      638.75      682.93      9.28 o 
  -7  -2   3     1167.84     1077.47     13.80 o 
  -6  -2   3     1613.77     1750.21     17.13 o 
  -5  -2   3     4416.45     4808.38     54.99 o 
  -4  -2   3        9.99       24.55      2.67 o 
  -3  -2   3     2238.73     2269.76     23.41 o 
  -2  -2   3     1847.35     2140.22     25.90 o 
  -1  -2   3    10315.98    10182.69    192.64 o 
   0  -2   3       41.78       13.33      1.20 o 
   1  -2   3    10273.32    11553.80    319.39 o 
   2  -2   3      294.23      516.57      4.92 o 
   3  -2   3     2795.30     3012.52     32.43 o 
   4  -2   3     1391.62     1539.11     22.10 o 
   5  -2   3        8.30       13.63      2.40 o 
   6  -2   3      169.97      163.00      6.55 o 
   7  -2   3      880.07      928.68     31.26 o 
   8  -2   3      108.96       98.98      8.82 o 
   9  -2   3      207.78      170.72     13.22 o 
  10  -2   3       13.36        8.01      6.81 o 
  11  -2   3      133.93      133.85     24.45 o 
  12  -2   3      174.36      162.30     18.03 o 
 -13  -1   3        4.88        4.41      6.81 o 
 -12  -1   3      400.24      385.90     20.04 o 
 -11  -1   3      882.74      839.89     26.65 o 
 -10  -1   3      192.21      188.55      4.49 o 
  -9  -1   3       36.64       31.82      1.93 o 
  -8  -1   3     1823.61     1816.21     19.79 o 
  -7  -1   3      430.01      493.87      5.70 o 
  -6  -1   3       66.20       40.78      1.80 o 
  -5  -1   3     1531.95     1317.50     13.51 o 
  -4  -1   3     3004.13     2907.69     31.80 o 
  -3  -1   3      958.52      778.39     19.44 o 
  -2  -1   3       83.77       74.16      1.42 o 
  -1  -1   3      205.95       69.14      1.13 o 
   0  -1   3     3599.97     2357.53     27.03 o 
   1  -1   3     4164.41     5049.22     70.42 o 
   2  -1   3     1092.58      819.75      6.56 o 
   3  -1   3     1794.98     1838.21     35.67 o 
   4  -1   3      129.32      112.61      5.61 o 
   5  -1   3       28.56       80.95      5.61 o 
   6  -1   3       62.43       60.91      6.01 o 
   7  -1   3       54.20       62.52      7.21 o 
   8  -1   3      496.21      497.32     28.85 o 
   9  -1   3     1060.60     1128.89     38.47 o 
  10  -1   3        9.04       20.04      8.01 o 
  11  -1   3        2.22        4.81      7.61 o 
  12  -1   3      151.42      159.90     18.43 o 
 -13   0   3       75.79      108.60     21.24 o 
 -12   0   3        9.35        6.30      1.91 o 
 -11   0   3      855.05      820.33     29.05 o 
 -10   0   3       63.11       69.59      4.20 o 
  -9   0   3       18.92       15.86      2.02 o 
  -8   0   3     1396.99     1559.95     16.33 o 
  -7   0   3     3818.46     3881.93     50.05 o 
  -6   0   3      211.57      158.94      2.56 o 
  -5   0   3      655.11      559.08     14.08 o 
  -4   0   3    17851.19    16977.76    458.84 o 
  -3   0   3      179.01      237.00      8.42 o 
  -2   0   3      355.77      470.70     14.23 o 
  -1   0   3     1708.68     1106.29     11.33 o 
   0   0   3     7037.38     8242.24    172.92 o 
   1   0   3     1928.56     2773.17     61.71 o 
   2   0   3     1213.68     1176.60     37.67 o 
   3   0   3     8268.05     9044.47    584.88 o 
   4   0   3     4813.82     5175.19    141.46 o 
   5   0   3      131.85      134.65      6.81 o 
   6   0   3      334.23      330.21     18.43 o 
   7   0   3      606.56      655.61     21.24 o 
   8   0   3      601.72      632.37     23.24 o 
   9   0   3      429.52      381.51     19.24 o 
  10   0   3      150.85      135.45     13.63 o 
  11   0   3       84.10      136.25     15.63 o 
 -14   1   3       31.77        2.00     12.42 o 
 -13   1   3        5.33       11.22      7.61 o 
 -12   1   3      565.77      516.99     26.72 o 
 -11   1   3       12.24       18.22      2.07 o 
 -10   1   3      220.56      212.25      4.43 o 
  -9   1   3       19.09       19.29      1.78 o 
  -8   1   3      273.39      232.31      8.34 o 
  -7   1   3     2078.28     1977.99     23.59 o 
  -6   1   3      652.84      631.81      6.81 o 
  -5   1   3     9169.75     9705.01    192.45 o 
  -4   1   3       88.22      103.66      2.60 o 
  -3   1   3     4158.04     4260.94    113.01 o 
  -2   1   3       10.95       11.84      1.60 o 
  -1   1   3     2535.99     3173.08     42.08 o 
   0   1   3      397.10      826.92      8.64 o 
   1   1   3     2464.97     1975.07     22.38 o 
   2   1   3     1507.90     1686.63     18.20 o 
   3   1   3     4245.18     4250.46     50.54 o 
   4   1   3     5289.20     5694.15    151.48 o 
   5   1   3      556.98      589.49     15.63 o 
   6   1   3      412.42      375.90     13.63 o 
   7   1   3      434.44      438.81     16.83 o 
   8   1   3      884.33      791.87     27.65 o 
  10   1   3      132.04      127.04     13.63 o 
  11   1   3      151.69      168.31     16.83 o 
 -14   2   3       44.32       54.10     12.42 o 
 -13   2   3        0.79        3.21      1.91 o 
 -12   2   3      287.01      284.52      5.92 o 
 -11   2   3      227.49      198.92      5.79 o 
 -10   2   3      444.68      438.43      7.13 o 
  -9   2   3      192.85      205.47      6.26 o 
  -8   2   3     2045.18     2038.90     28.83 o 
  -7   2   3      246.14      191.20      3.69 o 
  -6   2   3      106.40      187.37      3.68 o 
  -5   2   3     5178.01     4611.96     61.96 o 
  -4   2   3     1603.70     1399.61     17.63 o 
  -3   2   3     4768.37     4539.40     69.85 o 
  -2   2   3     1075.61     1122.42     13.74 o 
  -1   2   3      188.04       74.93      3.81 o 
   0   2   3     1236.05      771.31     16.63 o 
   1   2   3     4766.60     5184.45    101.59 o 
   2   2   3       63.35       61.72      2.27 o 
   3   2   3      423.21      278.14      7.56 o 
   4   2   3      980.15     1130.51     14.75 o 
   5   2   3       91.64       87.31      2.16 o 
   6   2   3       13.24        7.61      4.41 o 
   7   2   3       62.77       65.72      7.61 o 
   8   2   3      502.07      520.97     32.06 o 
   9   2   3      197.66      210.39     14.83 o 
  10   2   3        1.21       18.83      8.42 o 
  11   2   3        3.70        3.21      7.61 o 
 -14   3   3       17.87       22.44     16.03 o 
 -13   3   3       25.14       17.44      4.02 o 
 -12   3   3        2.14        3.10      1.72 o 
 -11   3   3     2351.47     2327.02     35.06 o 
 -10   3   3        7.70       12.09      1.82 o 
  -9   3   3       13.17       26.91      4.90 o 
  -8   3   3     1960.85     2032.05     31.10 o 
  -7   3   3     7773.27     7706.33    130.03 o 
  -6   3   3       43.37       38.65      1.97 o 
  -5   3   3       23.01       23.80      3.61 o 
  -4   3   3     8298.33     7877.42    213.19 o 
  -3   3   3      872.28      881.29     20.04 o 
  -2   3   3     3743.77     4058.69     62.34 o 
  -1   3   3     3056.36     3327.37     68.33 o 
   0   3   3     1912.40     1971.56     46.49 o 
   1   3   3      167.43      154.41      3.81 o 
   2   3   3     3624.57     4476.74     71.30 o 
   3   3   3     1340.37     1684.63     17.75 o 
   4   3   3      621.02      626.36      7.27 o 
   5   3   3        2.49        4.63      1.46 o 
   6   3   3      633.00      641.39      6.19 o 
   7   3   3       36.99       47.69     11.62 o 
   8   3   3      156.31      167.91     19.64 o 
   9   3   3      257.24      212.39     15.23 o 
  10   3   3       14.03       13.63      8.01 o 
 -14   4   3        7.81       10.82      8.82 o 
 -13   4   3      116.05      116.94      3.68 o 
 -12   4   3      590.53      582.08     39.15 o 
 -11   4   3      143.67      143.65      5.06 o 
 -10   4   3      196.55      211.40      4.79 o 
  -9   4   3      681.73      687.79      9.97 o 
  -8   4   3      465.72      505.49      8.54 o 
  -7   4   3     2266.69     2129.60     28.37 o 
  -6   4   3       62.44       50.64      4.19 o 
  -5   4   3      126.46      103.37      3.53 o 
  -4   4   3       80.72      107.47      3.53 o 
  -3   4   3      145.26       96.87      3.25 o 
  -2   4   3     1731.01     1826.93     28.05 o 
  -1   4   3      533.07      589.99      8.50 o 
   0   4   3     1527.17     1556.22     20.83 o 
   1   4   3     3629.14     3705.26     61.90 o 
   2   4   3     1018.57     1175.97     18.56 o 
   3   4   3      299.64      281.29      5.16 o 
   4   4   3      784.53      838.81      9.26 o 
   5   4   3      795.89      904.47     15.94 o 
   6   4   3       23.84       17.66      1.13 o 
   7   4   3       54.11       52.06      1.25 o 
   8   4   3      356.09      347.44     18.03 o 
   9   4   3        6.76        0.80      5.61 o 
  10   4   3      110.11       64.12     11.62 o 
 -14   5   3      123.99      110.60     24.85 o 
 -13   5   3        0.56       -0.03      2.45 o 
 -12   5   3      243.65      235.18      5.68 o 
 -11   5   3      233.85      223.21      6.35 o 
 -10   5   3        6.00        3.90      8.15 o 
  -9   5   3      274.64      289.31      6.00 o 
  -8   5   3     2375.62     2323.06     31.58 o 
  -7   5   3      776.71      748.08     11.08 o 
  -6   5   3       18.39       14.96      4.85 o 
  -5   5   3       19.16        7.00      2.81 o 
  -4   5   3      162.16      346.16      9.62 o 
  -3   5   3       66.31       88.60      4.61 o 
  -2   5   3     1598.55     1886.23     27.77 o 
  -1   5   3     1067.87      951.58     13.88 o 
   0   5   3      196.34      236.64      5.10 o 
   1   5   3     1954.49     2024.22     31.65 o 
   2   5   3      971.31      953.11     13.74 o 
   3   5   3       79.93       61.91      2.38 o 
   4   5   3       15.58       24.60      2.09 o 
   5   5   3      376.86      360.83      7.14 o 
   6   5   3       25.83       16.05      2.93 o 
   7   5   3      145.40      143.50      3.07 o 
   8   5   3       33.23       28.85      7.61 o 
   9   5   3       96.21       95.38     12.02 o 
 -14   6   3      262.10      203.68     24.45 o 
 -13   6   3      363.76      326.89     12.82 o 
 -12   6   3        4.88        4.80      3.24 o 
 -11   6   3      486.00      495.17     11.02 o 
 -10   6   3       18.50       30.06      3.39 o 
  -9   6   3      298.68      296.58      6.55 o 
  -8   6   3       47.46       42.08      3.21 o 
  -7   6   3      539.65      537.56      9.63 o 
  -6   6   3      162.88      168.32      5.52 o 
  -5   6   3     2092.42     2238.24     36.13 o 
  -4   6   3      528.01      567.01     11.82 o 
  -3   6   3     7010.94     7930.42    166.45 o 
  -2   6   3      643.70      392.83      8.07 o 
  -1   6   3       82.95       45.47      3.76 o 
   0   6   3      435.14      270.31      6.23 o 
   1   6   3      224.15      218.00      5.52 o 
   2   6   3     1623.42     1827.24     30.81 o 
   3   6   3      133.01      148.09      3.75 o 
   4   6   3      153.78      146.45      4.03 o 
   5   6   3      622.77      634.07     12.35 o 
   6   6   3      219.71      182.78     17.23 o 
   7   6   3      326.32      311.82      8.32 o 
   8   6   3       71.98       72.13     10.42 o 
   9   6   3      298.93      302.56     19.64 o 
 -14   7   3       77.60       71.13      6.38 o 
 -13   7   3      271.88      260.63      8.91 o 
 -12   7   3        4.25        7.83      3.55 o 
 -11   7   3      455.04      460.32     19.24 o 
 -10   7   3     2225.46     2294.16     55.70 o 
  -9   7   3      637.18      677.88     13.08 o 
  -8   7   3      480.05      473.60     10.06 o 
  -7   7   3     2817.07     2892.55     51.38 o 
  -6   7   3      700.52      780.49     19.44 o 
  -5   7   3      125.10      134.06      5.52 o 
  -4   7   3       43.09       69.74      4.39 o 
  -3   7   3     2462.63     2376.31     39.95 o 
  -2   7   3       68.06       51.44      4.73 o 
  -1   7   3      268.31      332.24      8.07 o 
   0   7   3     1105.63      981.60     16.86 o 
   1   7   3     1756.90     1775.95     29.47 o 
   2   7   3      173.56      226.55      8.62 o 
   3   7   3      134.05      182.06      4.98 o 
   4   7   3      360.73      455.54     10.04 o 
   5   7   3      451.09      473.43     16.03 o 
   6   7   3        0.42        2.91      3.26 o 
   7   7   3       64.31       33.66     12.82 o 
   8   7   3      379.36      374.69     31.26 o 
 -14   8   3        9.38       12.27      2.97 o 
 -13   8   3       71.57       76.33      4.56 o 
 -12   8   3      228.29      241.54     10.18 o 
 -11   8   3        2.27        6.27      3.41 o 
 -10   8   3      272.65      264.15      7.47 o 
  -9   8   3      201.94      195.42      6.22 o 
  -8   8   3     1431.98     1388.26     23.34 o 
  -7   8   3       79.28      100.64      5.49 o 
  -6   8   3      827.04      937.60     22.24 o 
  -5   8   3      293.13      302.08      8.92 o 
  -4   8   3      200.44      197.38      8.50 o 
  -3   8   3       30.23       25.35      3.68 o 
  -2   8   3      998.01     1080.48     22.91 o 
  -1   8   3      133.38      115.81      6.55 o 
   0   8   3      789.84      740.18     16.83 o 
   1   8   3     2021.59     2138.51     41.40 o 
   2   8   3     1126.30     1228.88     24.42 o 
   3   8   3      227.97      206.72      5.84 o 
   4   8   3       72.57       60.91      4.29 o 
   5   8   3     1018.64     1023.43     19.54 o 
   6   8   3        4.78        2.14      2.15 o 
   7   8   3       94.33      108.60     11.22 o 
 -13   9   3        0.50        6.31      3.90 o 
 -12   9   3      185.38      183.62      6.97 o 
 -11   9   3      293.49      313.21     14.60 o 
 -10   9   3       59.62       74.72      5.44 o 
  -9   9   3        0.61        4.39      3.12 o 
  -8   9   3       42.27       57.12      4.29 o 
  -7   9   3     1015.46     1078.36     17.80 o 
  -6   9   3       11.63       10.10      6.21 o 
  -5   9   3      858.96      858.43     18.55 o 
  -4   9   3      979.58      898.74     19.13 o 
  -3   9   3     1295.69     1424.55     27.60 o 
  -2   9   3      943.47     1133.84     31.45 o 
  -1   9   3       25.30       33.11      5.41 o 
   0   9   3       65.60       70.09      5.24 o 
   1   9   3       19.00       24.21      3.82 o 
   2   9   3     1579.41     1526.01     29.18 o 
   3   9   3      156.51      156.46      5.62 o 
   4   9   3      247.78      241.71      9.62 o 
   5   9   3      361.54      355.48      9.70 o 
   6   9   3        3.32        4.47      2.47 o 
 -13  10   3      261.46      230.77      9.52 o 
 -12  10   3        7.59        8.81      4.69 o 
 -11  10   3      182.34      194.17     10.25 o 
 -10  10   3      956.95      961.89     18.55 o 
  -9  10   3      671.28      680.17     16.79 o 
  -8  10   3      274.71      250.44      8.75 o 
  -7  10   3     1322.28     1267.33    115.67 o 
  -6  10   3     1147.87     1159.20     25.92 o 
  -5  10   3       63.85       79.93     10.88 o 
  -4  10   3        9.73       12.23      4.39 o 
  -3  10   3     5539.65     5732.97    132.25 o 
  -2  10   3       33.63       45.55      6.67 o 
  -1  10   3      507.03      519.28     14.01 o 
   0  10   3       68.83       41.58      5.93 o 
   1  10   3      914.38      934.11     22.98 o 
   2  10   3      282.66      308.04     11.23 o 
   3  10   3       30.31       29.51      3.62 o 
   4  10   3      484.50      521.96     12.71 o 
   5  10   3       20.60       22.37      3.85 o 
   6  10   3       19.79        8.85      3.03 o 
 -13  11   3      212.80      226.80     12.24 o 
 -12  11   3      143.90      184.06     22.41 o 
 -11  11   3      175.03      169.32      8.85 o 
 -10  11   3      146.01      150.37     11.17 o 
  -9  11   3        7.51        8.20      3.70 o 
  -8  11   3     1030.48      989.99     45.68 o 
  -7  11   3        2.93        2.27      2.81 o 
  -6  11   3      880.34      988.04     24.35 o 
  -5  11   3       88.15       79.09     10.42 o 
  -4  11   3     1159.35     1330.89     33.86 o 
  -3  11   3      257.08      270.69     11.04 o 
  -2  11   3       14.21       23.67      6.30 o 
  -1  11   3       32.41       29.74      5.24 o 
   0  11   3      151.93      182.82      9.42 o 
   1  11   3      111.67      120.47      7.22 o 
   2  11   3       11.28        4.21      2.76 o 
   3  11   3        0.05        1.12      2.47 o 
   4  11   3      112.40      120.64      6.37 o 
   5  11   3       58.05       39.23      7.22 o 
 -12  12   3       45.71       48.18      6.35 o 
 -11  12   3      648.11      661.55     18.39 o 
 -10  12   3        0.82       -2.05      5.39 o 
  -9  12   3       23.22       23.27      4.91 o 
  -8  12   3       20.83       20.21      4.81 o 
  -7  12   3      369.90      352.20     17.13 o 
  -6  12   3       99.28       89.19      9.79 o 
  -5  12   3       14.60        5.07      5.63 o 
  -4  12   3      243.20      217.93     11.17 o 
  -3  12   3        9.14        7.11      4.51 o 
  -2  12   3      239.43      317.14     12.71 o 
  -1  12   3       25.59       38.94      7.34 o 
   0  12   3        3.88       14.67      6.00 o 
   1  12   3       95.01      116.90     12.27 o 
   2  12   3      222.38      203.00     10.34 o 
   3  12   3       65.47       29.77     10.51 o 
   4  12   3      191.79      197.98      8.50 o 
 -11  13   3       20.94       23.03      5.76 o 
 -10  13   3        4.14        8.10      4.68 o 
  -9  13   3        1.31       -0.17      3.45 o 
  -8  13   3        2.82        1.38      3.21 o 
  -7  13   3      368.17      331.27     21.19 o 
  -6  13   3      120.72      121.42      9.77 o 
  -5  13   3      230.02      285.87     21.93 o 
  -4  13   3       22.23       28.75      6.78 o 
  -3  13   3     1974.44     2148.28     51.55 o 
  -2  13   3      261.99      265.51     13.12 o 
  -1  13   3       19.48        6.77      5.61 o 
   0  13   3       18.13       15.68      5.41 o 
   1  13   3      238.03      220.42     10.88 o 
   2  13   3        0.39        3.01      2.66 o 
 -10  14   3       63.32       57.45      7.41 o 
  -9  14   3       46.80       35.45      5.77 o 
  -8  14   3      428.71      350.10     22.80 o 
  -7  14   3       93.00      106.25      7.82 o 
  -6  14   3     1293.93     1403.97     38.77 o 
  -5  14   3        6.87       13.33      6.41 o 
  -4  14   3      328.80      340.72     16.25 o 
  -3  14   3      139.06      148.49     11.29 o 
  -2  14   3      438.52      465.49     18.20 o 
  -1  14   3       61.58       72.76      8.44 o 
   0  14   3        6.53       -0.10      3.94 o 
   1  14   3      286.35      280.60     16.42 o 
  -9  15   3        2.90        5.14      4.30 o 
  -8  15   3      211.70      176.78     11.98 o 
  -7  15   3      210.92      171.62      9.35 o 
  -6  15   3      333.63      355.72     18.52 o 
  -5  15   3        1.88        8.82      7.73 o 
  -4  15   3      300.98      306.76     20.39 o 
  -3  15   3       54.50       60.26      9.18 o 
  -2  15   3       12.69       11.74      6.50 o 
  -1  15   3      145.27      156.45     14.43 o 
  -6  16   3       34.39       35.87      9.30 o 
  -5  16   3       12.81        9.05      7.41 o 
   3 -18   4       13.96       22.44     11.62 o 
  -1 -17   4       38.03       48.09     13.22 o 
   0 -17   4      142.74      129.04     17.23 o 
   1 -17   4      378.16      376.30     26.45 o 
   2 -17   4        3.59       11.62      9.62 o 
   3 -17   4       25.29       23.24     17.23 o 
   4 -17   4      957.74      925.82    512.55 o 
   5 -17   4      125.61      105.08     11.04 o 
   6 -17   4        3.90       10.90      6.21 o 
   7 -17   4        3.19       -5.56      7.01 o 
  -3 -16   4      121.23      127.84     15.63 o 
  -2 -16   4      185.77      194.76     18.43 o 
  -1 -16   4       62.62       56.10     12.02 o 
   0 -16   4      176.85      173.12     17.23 o 
   1 -16   4       99.77      143.87     25.65 o 
   2 -16   4       17.18       21.24      9.62 o 
   3 -16   4       21.84       10.70     12.02 o 
   4 -16   4        1.01        2.94      6.13 o 
   5 -16   4      364.72      344.89     21.04 o 
   6 -16   4       12.26       11.23      3.24 o 
   7 -16   4       10.32        8.44      3.49 o 
   8 -16   4      241.26      223.55     19.09 o 
  -4 -15   4      305.22      300.56     20.04 o 
  -3 -15   4       91.37       79.75     20.04 o 
  -2 -15   4        0.59        8.01     12.42 o 
  -1 -15   4       49.93       39.27     10.02 o 
   0 -15   4      189.49      197.17     16.83 o 
   1 -15   4       93.32       90.17     12.42 o 
   2 -15   4      352.83      363.87     21.24 o 
   3 -15   4      155.89      184.55     17.03 o 
   4 -15   4       24.55       26.16      5.17 o 
   5 -15   4      396.97      363.90     14.29 o 
   6 -15   4       89.21       54.78      6.39 o 
   7 -15   4      180.11      147.19     11.59 o 
   8 -15   4       39.00       17.57      3.21 o 
   9 -15   4      329.79      337.01     23.05 o 
  -6 -14   4      130.38      122.29     61.11 o 
  -5 -14   4       44.18       56.41      6.44 o 
  -4 -14   4       91.18       90.17     11.62 o 
  -3 -14   4      684.46      644.39     28.45 o 
  -2 -14   4       26.81       23.64      8.42 o 
  -1 -14   4       19.79       16.43      7.61 o 
   0 -14   4       64.90       66.92     10.82 o 
   1 -14   4      265.03      307.37     29.25 o 
   2 -14   4      260.47      182.28     53.70 o 
   3 -14   4       42.03       61.82      7.22 o 
   4 -14   4     1005.45      917.50     50.96 o 
   5 -14   4        2.67        2.02      2.08 o 
   6 -14   4      207.11      173.29     11.77 o 
   7 -14   4       23.73       20.07      2.88 o 
   8 -14   4      498.54      471.92     15.81 o 
   9 -14   4        0.70        3.78      2.70 o 
  10 -14   4       46.18       50.96      4.98 o 
  -7 -13   4       19.03       13.96      5.26 o 
  -6 -13   4      268.31      233.37     12.12 o 
  -5 -13   4       14.39       14.16      5.02 o 
  -4 -13   4      157.80      156.42      6.81 o 
  -3 -13   4      600.39      511.27     13.42 o 
  -2 -13   4      882.83      938.54     48.89 o 
  -1 -13   4      164.22      151.08     21.24 o 
   0 -13   4       78.70       88.16     10.42 o 
   1 -13   4     1814.33     1854.64     57.71 o 
   2 -13   4        4.41        5.43      1.46 o 
   3 -13   4      787.02      712.94     35.98 o 
   4 -13   4      265.09      229.36      6.48 o 
   5 -13   4     1484.20     1351.74     44.67 o 
   6 -13   4       13.31        8.33      2.43 o 
   7 -13   4        0.46        3.54      2.15 o 
   8 -13   4      328.26      330.42      8.36 o 
   9 -13   4      117.38      117.52      9.09 o 
  10 -13   4        9.07        4.84      2.87 o 
  11 -13   4      114.57      101.65      6.23 o 
  -8 -12   4       24.93       26.02     19.84 o 
  -7 -12   4       45.69       30.33      5.02 o 
  -6 -12   4      282.20      272.42      7.05 o 
  -5 -12   4      137.43      142.27      5.27 o 
  -4 -12   4      326.26      266.17     14.03 o 
  -3 -12   4       88.52      101.14      3.81 o 
  -2 -12   4      250.64      285.73     15.63 o 
  -1 -12   4        5.42       15.63      6.41 o 
   0 -12   4      121.25      128.24     11.22 o 
   1 -12   4      388.26      402.35     27.65 o 
   2 -12   4      285.47      313.92     11.04 o 
   3 -12   4      945.83      961.35     17.85 o 
   4 -12   4      314.10      303.39      9.07 o 
   5 -12   4     1101.11     1079.37     21.50 o 
   6 -12   4      460.26      425.03      8.65 o 
   7 -12   4        1.50        2.08      2.60 o 
   8 -12   4        0.77        2.00      2.21 o 
   9 -12   4     1040.55     1116.81     18.68 o 
  10 -12   4       49.78       51.09      5.14 o 
  11 -12   4       26.35       23.23      5.24 o 
  -8 -11   4        0.49        0.14      2.14 o 
  -7 -11   4      362.99      357.25      8.00 o 
  -6 -11   4        7.17        5.13      2.52 o 
  -5 -11   4       22.94       21.17      2.81 o 
  -4 -11   4      658.34      725.30     13.47 o 
  -3 -11   4     4104.91     4193.88     75.15 o 
  -2 -11   4      141.28      143.47     11.22 o 
  -1 -11   4       81.76       50.89      8.01 o 
   0 -11   4      327.79      365.08     25.25 o 
   1 -11   4     1086.69      101.79      9.62 o 
   2 -11   4      232.31      194.30      5.59 o 
   3 -11   4      105.58      124.10      3.68 o 
   4 -11   4     1552.53     1616.20     24.81 o 
   5 -11   4      712.83      678.27     13.55 o 
   6 -11   4      736.06      660.79     11.31 o 
   7 -11   4      266.76      269.32      7.84 o 
   8 -11   4       26.83       24.46      2.85 o 
   9 -11   4      265.15      282.33      6.69 o 
  10 -11   4      243.84      240.01      7.40 o 
  11 -11   4       61.04       51.70      9.22 o 
  -9 -10   4       29.56       29.25      3.37 o 
  -8 -10   4      451.42      440.03      9.63 o 
  -7 -10   4        6.32        9.95      2.34 o 
  -6 -10   4      371.04      406.96      9.48 o 
  -5 -10   4      266.21      295.93      6.28 o 
  -4 -10   4      101.47      135.59      8.42 o 
  -3 -10   4     1152.19     1162.60     17.41 o 
  -2 -10   4     3653.77     3710.86    189.55 o 
  -1 -10   4      129.89      168.31     16.83 o 
   0 -10   4      676.08      763.41     23.24 o 
   1 -10   4     1819.75      137.86      9.62 o 
   2 -10   4      665.97      599.81     10.79 o 
   3 -10   4      531.08      522.72      7.14 o 
   4 -10   4      300.04      306.18      6.05 o 
   5 -10   4     1075.15     1115.10     17.16 o 
   6 -10   4       37.64       53.23      3.80 o 
   7 -10   4       76.83       71.54      3.39 o 
   8 -10   4       37.47       39.76      4.37 o 
   9 -10   4      276.92      265.82      8.07 o 
  10 -10   4       50.37       55.60      3.62 o 
  11 -10   4        1.63       -6.41      6.41 o 
  12 -10   4       57.56       69.33     11.62 o 
 -10  -9   4        0.76        2.43      2.26 o 
  -9  -9   4        6.36        7.54      3.15 o 
  -8  -9   4      199.89      227.17      7.39 o 
  -7  -9   4      365.62      389.71     10.72 o 
  -6  -9   4      510.62      442.80      8.65 o 
  -5  -9   4       86.59       66.76      2.94 o 
  -4  -9   4      990.60      855.92     13.62 o 
  -3  -9   4       73.36       94.37      5.41 o 
  -2  -9   4     1113.06     1147.33     40.47 o 
  -1  -9   4      222.54      306.57     12.02 o 
   0  -9   4      280.17      232.03     10.42 o 
   1  -9   4      958.29     1011.07     25.25 o 
   2  -9   4      382.84      375.88      6.33 o 
   3  -9   4      301.53      306.52      4.55 o 
   4  -9   4      783.56      699.73      9.33 o 
   5  -9   4     2336.53     2397.41     36.75 o 
   6  -9   4      202.33      189.88      3.89 o 
   7  -9   4        5.74       12.12      1.98 o 
   8  -9   4      373.97      375.71      5.99 o 
   9  -9   4      178.27      207.47      5.26 o 
  10  -9   4       23.09       16.53      3.07 o 
  11  -9   4        9.45       10.37      7.61 o 
  12  -9   4        1.32       -1.23      4.67 o 
 -11  -8   4       56.51       39.67      7.61 o 
 -10  -8   4      233.83      222.56      6.65 o 
  -9  -8   4       23.69       28.24      2.91 o 
  -8  -8   4       31.25       31.70      3.12 o 
  -7  -8   4      604.74      617.68     16.84 o 
  -6  -8   4      652.16      671.32     17.55 o 
  -5  -8   4      341.73      394.70      8.76 o 
  -4  -8   4       14.77       14.28      2.61 o 
  -3  -8   4     5512.28     5623.67    101.95 o 
  -2  -8   4       22.67       12.82      4.41 o 
  -1  -8   4      311.79      354.66     12.02 o 
   0  -8   4     1276.43     1194.61     36.47 o 
   1  -8   4      718.44      610.53     26.25 o 
   2  -8   4       16.54       18.21      2.12 o 
   3  -8   4        7.20        5.16      1.85 o 
   4  -8   4     3235.84     3684.65     42.82 o 
   5  -8   4       12.94       19.48      1.88 o 
   6  -8   4      171.45      150.54      3.28 o 
   7  -8   4       24.34       29.91      1.98 o 
   8  -8   4       70.35       77.53      3.24 o 
   9  -8   4        6.15        5.57      2.37 o 
  10  -8   4      693.59      748.31     29.30 o 
  11  -8   4       42.90       50.98      7.35 o 
  12  -8   4       20.06       17.01      8.62 o 
 -11  -7   4       14.41        4.01      2.92 o 
 -10  -7   4      175.76      152.63      4.53 o 
  -9  -7   4      195.42      195.68      6.02 o 
  -8  -7   4      635.49      634.80     13.23 o 
  -7  -7   4      676.03      717.45     11.59 o 
  -6  -7   4     1418.40     1666.68     31.74 o 
  -5  -7   4       83.10       98.29      3.05 o 
  -4  -7   4      291.68      404.32      9.16 o 
  -3  -7   4       11.78       38.43      1.57 o 
  -2  -7   4     5216.50     5758.27    151.48 o 
  -1  -7   4      261.63      333.42     10.02 o 
   0  -7   4       12.73        6.81      5.21 o 
   1  -7   4     3134.22     3186.30     72.13 o 
   2  -7   4      295.88      314.66      4.14 o 
   3  -7   4       18.66       24.30      1.95 o 
   4  -7   4     5136.78     5535.78     70.00 o 
   5  -7   4     4122.43     4363.60     53.69 o 
   6  -7   4       53.13       77.56      3.83 o 
   7  -7   4       89.45      106.04      3.21 o 
   8  -7   4      482.77      519.89      9.79 o 
   9  -7   4     1234.36     1181.86     26.62 o 
  10  -7   4      268.42      301.04     12.46 o 
  11  -7   4       53.76       62.34      7.79 o 
  12  -7   4       12.64        8.82     14.03 o 
 -12  -6   4      221.13       47.69      9.62 o 
 -11  -6   4      293.71      280.58      9.15 o 
 -10  -6   4        0.12        4.49      2.15 o 
  -9  -6   4       34.11       37.70      3.48 o 
  -8  -6   4      320.70      340.55      5.50 o 
  -7  -6   4     1786.24     1947.37     22.76 o 
  -6  -6   4     1123.52     1040.59     12.47 o 
  -5  -6   4      124.30      103.03      2.49 o 
  -4  -6   4     1589.47     1639.47     16.42 o 
  -3  -6   4      380.00      539.12      5.62 o 
  -2  -6   4     2053.86     1886.70     40.47 o 
  -1  -6   4      104.32      114.61      5.61 o 
   0  -6   4      293.50      329.41     13.22 o 
   1  -6   4     1008.91     1004.49     12.12 o 
   2  -6   4     5276.10     5930.46     83.91 o 
   3  -6   4     2697.78     2969.32     35.38 o 
   4  -6   4      267.26      311.15      4.90 o 
   5  -6   4     2633.73     2571.33     33.02 o 
   6  -6   4     1516.81     1396.16     16.77 o 
   7  -6   4      564.29      631.13      8.24 o 
   8  -6   4       58.03       51.13      5.53 o 
   9  -6   4     2199.48     2153.97    117.32 o 
  10  -6   4      147.98      151.97      9.63 o 
  11  -6   4      295.58      245.66     18.43 o 
  12  -6   4       76.69       85.76     14.43 o 
 -12  -5   4        3.64        0.40      5.21 o 
 -11  -5   4      750.26      775.83     23.83 o 
 -10  -5   4      191.91      176.12      5.25 o 
  -9  -5   4       91.47      100.82      3.39 o 
  -8  -5   4      103.27      120.61      3.38 o 
  -7  -5   4      735.28      804.95     11.21 o 
  -6  -5   4      448.35      406.75      6.15 o 
  -5  -5   4     2245.21     2253.42     26.73 o 
  -4  -5   4        6.37       35.15      3.33 o 
  -3  -5   4     2705.68     2302.51     30.06 o 
  -2  -5   4      847.98      979.29     10.16 o 
  -1  -5   4     4094.04     3809.86     62.12 o 
   0  -5   4     1925.98     1690.65     19.40 o 
   1  -5   4     1835.43     1913.74     24.41 o 
   2  -5   4     4328.29     4722.65     76.27 o 
   3  -5   4      525.58      516.01      7.50 o 
   4  -5   4     4884.20     4932.27     70.09 o 
   5  -5   4        3.04        2.52      1.66 o 
   6  -5   4      559.69      600.57      7.57 o 
   7  -5   4       35.25       32.24      1.27 o 
   8  -5   4      541.86      517.09     13.46 o 
   9  -5   4      110.49      127.24      8.07 o 
  10  -5   4      428.79      417.17     22.04 o 
  11  -5   4       11.91        2.00      6.81 o 
  12  -5   4        4.29       10.02      9.22 o 
 -12  -4   4      178.32      157.34     12.81 o 
 -11  -4   4        6.90        6.50      1.76 o 
 -10  -4   4      406.06      397.60     10.76 o 
  -9  -4   4      233.33      215.30      4.79 o 
  -8  -4   4      832.54      815.64     11.25 o 
  -7  -4   4        1.10        5.09      1.41 o 
  -6  -4   4     2793.90     2940.98     36.88 o 
  -5  -4   4        9.48       20.63      1.65 o 
  -4  -4   4      180.56      203.02      4.04 o 
  -3  -4   4        6.36       11.33      1.03 o 
  -2  -4   4     4275.86     4454.21     65.07 o 
  -1  -4   4      192.30      343.84      6.41 o 
   0  -4   4     2096.04     2609.63     48.09 o 
   1  -4   4    16083.18    16127.44    379.13 o 
   2  -4   4     1499.86     1544.45     19.86 o 
   3  -4   4       18.30       21.64      1.33 o 
   4  -4   4     2557.29     2943.35     34.95 o 
   5  -4   4     1760.43     1785.93     35.98 o 
   6  -4   4        2.59        1.88      0.55 o 
   7  -4   4       32.17       30.66      6.41 o 
   8  -4   4      189.72      219.61     12.42 o 
   9  -4   4      223.39      221.21     15.23 o 
  10  -4   4      667.21      685.27     30.06 o 
  11  -4   4      289.28      300.56     21.64 o 
  12  -4   4       10.08       22.44     10.42 o 
 -13  -3   4       84.83      113.81     13.22 o 
 -12  -3   4      233.02      248.89      8.87 o 
 -11  -3   4      637.72      645.88     31.66 o 
 -10  -3   4        0.57        0.40      1.64 o 
  -9  -3   4      283.91      285.85      6.70 o 
  -8  -3   4        6.07        7.56      2.35 o 
  -7  -3   4     2254.73     2124.70     26.46 o 
  -6  -3   4     3176.55     3331.72     53.50 o 
  -5  -3   4      676.84      729.77     11.25 o 
  -4  -3   4     8599.93     9465.78    152.72 o 
  -3  -3   4     1722.31     2007.78     20.58 o 
  -2  -3   4     2155.88     2377.33     30.66 o 
  -1  -3   4       68.34      105.49      3.21 o 
   0  -3   4     2387.12     2396.04     41.28 o 
   1  -3   4     2241.82     2136.35     31.26 o 
   2  -3   4      979.29     1026.62     16.61 o 
   3  -3   4      355.53      425.60      4.81 o 
   4  -3   4     1036.75     1179.20     10.69 o 
   5  -3   4      344.60      263.12      6.10 o 
   6  -3   4      621.29      571.06     23.64 o 
   7  -3   4      854.77      838.75     24.45 o 
   8  -3   4       27.54       22.44      6.41 o 
   9  -3   4     2134.85     2182.44     68.53 o 
  10  -3   4      336.08      344.24     20.84 o 
  11  -3   4      143.25      150.28     26.45 o 
 -13  -2   4       97.12      111.81     12.82 o 
 -12  -2   4       25.05       25.18      4.07 o 
 -11  -2   4      460.40      483.55     10.05 o 
 -10  -2   4      424.81      474.44     15.23 o 
  -9  -2   4       37.98       55.01      4.01 o 
  -8  -2   4       10.23       11.37      1.49 o 
  -7  -2   4     1583.91     1753.79     21.11 o 
  -6  -2   4      511.39      528.52      7.08 o 
  -5  -2   4       24.09       11.82      1.22 o 
  -4  -2   4     1296.78     1329.14     13.45 o 
  -3  -2   4    10043.27    10086.93    197.79 o 
  -2  -2   4      811.92      630.81      6.80 o 
  -1  -2   4     1399.08     1477.08     17.10 o 
   0  -2   4     4035.70     3808.63     51.29 o 
   1  -2   4      327.41      478.41      4.90 o 
   2  -2   4     2031.08     1748.34     21.05 o 
   3  -2   4     1207.50     1112.82     10.10 o 
   4  -2   4      667.29      697.69     16.03 o 
   5  -2   4     1237.91     1333.67     30.46 o 
   6  -2   4     1137.41     1155.34     29.65 o 
   7  -2   4       25.61       23.24      9.22 o 
   8  -2   4      361.30      340.63     16.43 o 
   9  -2   4       63.91       60.51      9.62 o 
  10  -2   4      244.69      269.30     29.25 o 
  11  -2   4       12.45       16.43      9.22 o 
 -13  -1   4      298.52      341.43     20.84 o 
 -12  -1   4      191.74      176.98     13.83 o 
 -11  -1   4        5.45        5.50      2.18 o 
 -10  -1   4     1240.99     1234.36     16.02 o 
  -9  -1   4      188.91      170.49      3.39 o 
  -8  -1   4      208.67      230.41      4.04 o 
  -7  -1   4     1051.55     1073.40     12.79 o 
  -6  -1   4     1147.65     1087.33     11.63 o 
  -5  -1   4      985.19     1237.84     13.95 o 
  -4  -1   4     2850.39     2935.56     41.27 o 
  -3  -1   4     6736.61     6466.68    109.34 o 
  -2  -1   4     1017.41     1042.43     20.64 o 
  -1  -1   4     1618.16     1275.53     13.74 o 
   0  -1   4      458.07      698.69      6.65 o 
   1  -1   4     1522.62      956.84      9.46 o 
   2  -1   4     2196.31     1982.65     23.24 o 
   3  -1   4        4.27       13.17      1.80 o 
   4  -1   4      532.92      524.57     18.83 o 
   5  -1   4      386.43      374.69     17.63 o 
   6  -1   4      124.14      118.62      8.01 o 
   7  -1   4       22.17       17.23      5.61 o 
   8  -1   4      253.43      235.24     14.03 o 
   9  -1   4      124.36      137.45     20.84 o 
  10  -1   4      370.73      376.70     22.44 o 
  11  -1   4       67.02       78.14     13.63 o 
 -14   0   4       75.39       66.52     12.82 o 
 -13   0   4       27.44       13.42      2.74 o 
 -12   0   4      470.13      513.90     20.84 o 
 -11   0   4      139.83      130.23      3.90 o 
 -10   0   4      150.43      152.29      4.05 o 
  -9   0   4      860.22      803.61     11.74 o 
  -8   0   4       77.00       72.59      4.14 o 
  -7   0   4      208.01      189.18      3.41 o 
  -6   0   4     6973.17     7019.64    107.72 o 
  -5   0   4     6322.69     5901.24     82.56 o 
  -4   0   4     7000.03     7132.13    128.92 o 
  -3   0   4      850.52      942.38     11.04 o 
  -2   0   4     9588.08     8314.05    151.17 o 
  -1   0   4      954.29     1134.81     12.32 o 
   0   0   4       22.65      179.04     10.82 o 
   1   0   4      271.07      478.60      5.65 o 
   2   0   4     5064.17     5094.18    135.85 o 
   3   0   4     2566.10     2695.21     61.26 o 
   4   0   4       15.17       35.67      4.41 o 
   5   0   4      691.97      769.43     20.84 o 
   6   0   4     1057.43     1075.99     30.06 o 
   7   0   4      113.06      132.24     10.02 o 
   8   0   4       43.01       44.88     13.63 o 
   9   0   4      330.38      357.06     20.04 o 
  10   0   4       30.53       30.46     10.02 o 
  11   0   4      179.50      183.14     18.43 o 
 -14   1   4      136.77      132.24     15.63 o 
 -13   1   4        2.00        0.38      1.38 o 
 -12   1   4       15.82       12.08      2.05 o 
 -11   1   4      135.78      139.81      5.58 o 
 -10   1   4      275.78      273.45      5.56 o 
  -9   1   4      207.96      195.72      3.89 o 
  -8   1   4        2.45        9.33      2.20 o 
  -7   1   4     2151.10     1986.54     23.72 o 
  -6   1   4      218.39      258.80     20.38 o 
  -5   1   4       59.80       70.41      3.01 o 
  -4   1   4     4313.38     3759.40     95.98 o 
  -3   1   4     1679.81     1339.26     24.65 o 
  -2   1   4      316.27      185.22      3.25 o 
  -1   1   4     6599.15     7354.66    130.63 o 
   0   1   4      717.46     1034.71     11.32 o 
   1   1   4      625.44      717.16     13.02 o 
   2   1   4      105.58      141.58      6.61 o 
   3   1   4     8000.98     8656.91    144.72 o 
   4   1   4      636.51      438.76     14.63 o 
   5   1   4        4.10        3.61      3.61 o 
   6   1   4     4553.65     4739.58    135.85 o 
   7   1   4      495.50      509.34     29.25 o 
   8   1   4        6.95       10.02      6.41 o 
   9   1   4       85.08       72.53     10.82 o 
  10   1   4      599.28      657.22     31.66 o 
 -14   2   4      190.37      201.17     18.03 o 
 -13   2   4      161.17      154.11      9.78 o 
 -12   2   4       63.72       59.76      4.52 o 
 -11   2   4      329.60      281.76      6.72 o 
 -10   2   4      793.67      719.51     11.32 o 
  -9   2   4      664.29      622.27     10.46 o 
  -8   2   4      310.08      325.64      5.34 o 
  -7   2   4     2197.72     2224.90     28.59 o 
  -6   2   4     2859.21     2892.96     40.33 o 
  -5   2   4      167.85      278.10      8.82 o 
  -4   2   4      967.53      928.25     26.45 o 
  -3   2   4     2322.39     2241.63    114.41 o 
  -2   2   4     2857.23     2664.71     39.47 o 
  -1   2   4     5536.14     5196.02    112.81 o 
   0   2   4      686.57      718.25      9.22 o 
   1   2   4     5790.29     5407.46     86.85 o 
   2   2   4     1240.71     1217.96     13.89 o 
   3   2   4     1548.69     1716.74     19.16 o 
   4   2   4       18.08       23.54      4.04 o 
   5   2   4     1546.60     1593.81     38.07 o 
   6   2   4      788.55      786.66     35.67 o 
   7   2   4       45.92       40.07      7.21 o 
   8   2   4       93.21       98.98     10.82 o 
   9   2   4       27.10       38.87      9.22 o 
  10   2   4      101.61       80.95     12.82 o 
 -14   3   4       25.68       25.65      9.62 o 
 -13   3   4       95.97       87.68      3.39 o 
 -12   3   4      592.12      569.03     10.75 o 
 -11   3   4      401.90      352.97      7.44 o 
 -10   3   4      514.75      459.95      8.62 o 
  -9   3   4     1281.73     1263.43     17.74 o 
  -8   3   4      397.85      475.21      8.02 o 
  -7   3   4      904.36      976.99     13.35 o 
  -6   3   4     1146.89      941.35     15.21 o 
  -5   3   4     1881.21     1655.39     25.45 o 
  -4   3   4      206.44      201.49      8.62 o 
  -3   3   4      926.53     1035.64     25.65 o 
  -2   3   4     3586.49     3688.65     96.38 o 
  -1   3   4     3191.39     3292.33     59.11 o 
   0   3   4     1383.65     1437.61     37.07 o 
   1   3   4      282.88      281.71      5.26 o 
   2   3   4     4558.60     4699.96     77.41 o 
   3   3   4       29.71       20.10      1.56 o 
   4   3   4       14.87       18.42      1.70 o 
   5   3   4      147.30      144.33     14.23 o 
   6   3   4      168.76      148.83     19.64 o 
   7   3   4        4.76        6.01      5.21 o 
   8   3   4       28.01       22.04      7.61 o 
   9   3   4       65.94       70.13     11.22 o 
  10   3   4       16.71       12.02     14.03 o 
 -14   4   4      138.45      145.29     24.85 o 
 -13   4   4       27.99       28.52      4.61 o 
 -12   4   4        5.81        5.32      3.05 o 
 -11   4   4       16.48       23.36      3.77 o 
 -10   4   4      619.71      689.58     12.26 o 
  -9   4   4       11.93       15.51      2.66 o 
  -8   4   4      494.25      504.47      8.67 o 
  -7   4   4      623.41      516.69      7.90 o 
  -6   4   4       46.39       51.59      3.12 o 
  -5   4   4     1442.20     1436.83     21.11 o 
  -4   4   4      497.02      386.16      8.45 o 
  -3   4   4      121.64      213.00      5.10 o 
  -2   4   4      546.94      519.64      8.36 o 
  -1   4   4     1258.32     1190.23     16.58 o 
   0   4   4      915.91      975.80     15.02 o 
   1   4   4     2071.68     2209.94     48.89 o 
   2   4   4     1546.20     1647.30     23.87 o 
   3   4   4      197.76      205.52      4.03 o 
   4   4   4        1.04        2.08      1.08 o 
   5   4   4       50.55       42.41      3.01 o 
   6   4   4      265.64      286.71     10.73 o 
   7   4   4      240.59      256.07     14.83 o 
   8   4   4        0.45        9.62      6.81 o 
   9   4   4       68.07       54.90     10.82 o 
 -14   5   4        2.93       -0.94      1.86 o 
 -13   5   4      331.91      344.05      8.44 o 
 -12   5   4       58.06       62.82      7.11 o 
 -11   5   4      161.79      164.51      5.09 o 
 -10   5   4      224.43      213.95      8.49 o 
  -9   5   4       16.24       28.22      3.25 o 
  -8   5   4       94.35       96.89      5.84 o 
  -7   5   4        8.06       10.05      3.02 o 
  -6   5   4     2642.68     2545.69     44.28 o 
  -5   5   4      361.64      375.43      9.10 o 
  -4   5   4     1259.76     1357.20     38.47 o 
  -3   5   4      292.99      249.38      7.10 o 
  -2   5   4      167.59      141.62      5.34 o 
  -1   5   4        5.48       12.49      2.27 o 
   0   5   4       18.42       15.51      3.61 o 
   1   5   4     2505.05     2373.22     36.13 o 
   2   5   4      225.47      188.70      5.40 o 
   3   5   4     2684.52     2909.71     51.69 o 
   4   5   4       14.29        6.73      2.11 o 
   5   5   4      118.57      187.34      6.00 o 
   6   5   4       77.96       59.96      5.23 o 
   7   5   4      334.87      326.61     17.63 o 
   8   5   4       84.29      101.39     12.02 o 
   9   5   4       32.69       30.86      9.62 o 
 -14   6   4       94.49       77.96      4.10 o 
 -13   6   4      206.94      212.22      8.28 o 
 -12   6   4      565.63      560.71     14.43 o 
 -11   6   4      370.86      387.57      9.83 o 
 -10   6   4        0.97        0.33      2.10 o 
  -9   6   4      904.28      906.64     15.82 o 
  -8   6   4       43.39       32.93      3.22 o 
  -7   6   4      855.54      785.12     26.05 o 
  -6   6   4      286.75      280.08     11.76 o 
  -5   6   4     1191.13     1187.78     30.46 o 
  -4   6   4      862.10      926.32     30.46 o 
  -3   6   4      446.02      482.39     15.23 o 
  -2   6   4        7.95       10.42      4.81 o 
  -1   6   4      557.69      585.74     10.47 o 
   0   6   4       48.85       63.69      5.80 o 
   1   6   4       49.71       55.10      3.40 o 
   2   6   4      891.18      843.82     15.50 o 
   3   6   4     1374.07     1413.20     18.78 o 
   4   6   4      249.51      232.96      5.98 o 
   5   6   4      606.36      610.39     11.34 o 
   6   6   4      251.97      271.15      8.01 o 
   7   6   4        0.96       -1.60      5.21 o 
   8   6   4       30.32       20.04      8.01 o 
 -14   7   4      117.95      122.96     16.61 o 
 -13   7   4        2.65        4.36      4.51 o 
 -12   7   4      858.69      858.12     21.44 o 
 -11   7   4      596.22      592.07     27.65 o 
 -10   7   4      964.26     1034.80     21.18 o 
  -9   7   4      108.36      102.00      5.56 o 
  -8   7   4     2357.09     2362.47     35.84 o 
  -7   7   4     1692.19     1653.34     33.78 o 
  -6   7   4      531.71      545.93     14.30 o 
  -5   7   4      581.03      608.63     23.44 o 
  -4   7   4      685.48      723.86     25.85 o 
  -3   7   4       88.82      108.54      5.24 o 
  -2   7   4      414.05      355.81      8.64 o 
  -1   7   4     1594.82     1574.12     26.75 o 
   0   7   4      420.08      444.05      9.77 o 
   1   7   4      460.75      541.29     12.67 o 
   2   7   4     1610.43     1533.91     25.48 o 
   3   7   4      155.41      142.75      4.81 o 
   4   7   4       22.76       27.28      3.30 o 
   5   7   4       54.15       65.58     11.42 o 
   6   7   4       87.30       97.70     10.62 o 
   7   7   4      245.42      246.06     16.03 o 
 -14   8   4      212.92      220.15     11.84 o 
 -13   8   4      352.17      359.64     10.98 o 
 -12   8   4       59.61       53.67      5.48 o 
 -11   8   4       41.46       37.67      5.72 o 
 -10   8   4      400.86      391.19     14.85 o 
  -9   8   4       18.72       20.13      3.62 o 
  -8   8   4      364.92      361.79      9.01 o 
  -7   8   4      424.20      483.96     12.74 o 
  -6   8   4     1373.76     1446.60     34.46 o 
  -5   8   4       22.91       27.77      4.90 o 
  -4   8   4      705.55      792.74     16.43 o 
  -3   8   4     1164.27     1184.01     29.65 o 
  -2   8   4      959.42     1085.49     23.67 o 
  -1   8   4       16.15       23.16      3.82 o 
   0   8   4       37.94       28.42      4.41 o 
   1   8   4     1195.74     1222.70     22.65 o 
   2   8   4      237.42      210.53      6.94 o 
   3   8   4     1218.61     1294.07     22.80 o 
   4   8   4      337.49      349.70      7.09 o 
   5   8   4       22.81       38.38      5.61 o 
   6   8   4        1.33        5.09      3.68 o 
   7   8   4      198.11      170.72     22.44 o 
 -13   9   4      318.48      340.91     10.05 o 
 -12   9   4      407.94      431.46     11.54 o 
 -11   9   4        3.04        1.87      2.83 o 
 -10   9   4      130.06      115.30      6.15 o 
  -9   9   4     1863.93     1857.03     35.33 o 
  -8   9   4        8.03        5.35      2.99 o 
  -7   9   4      456.64      408.35     12.59 o 
  -6   9   4      341.04      440.91     12.89 o 
  -5   9   4      705.82      737.95     25.50 o 
  -4   9   4     1174.73     1297.53     26.77 o 
  -3   9   4      302.04      295.15     10.19 o 
  -2   9   4      790.96      707.64     19.44 o 
  -1   9   4        2.73        2.63      2.97 o 
   0   9   4       33.64       25.62      6.61 o 
   1   9   4      212.50      248.09     12.22 o 
   2   9   4      492.87      536.99     18.23 o 
   3   9   4       22.58       22.03      3.32 o 
   4   9   4      315.11      298.33      9.96 o 
   5   9   4      102.88      124.89      7.37 o 
   6   9   4       94.45      100.19     10.82 o 
 -13  10   4        8.50        6.64      3.94 o 
 -12  10   4       38.74       30.39      4.60 o 
 -11  10   4      668.48      673.87     15.68 o 
 -10  10   4      409.96      399.22     19.44 o 
  -9  10   4        3.80        6.14      3.46 o 
  -8  10   4       43.79       57.54      5.26 o 
  -7  10   4      567.18      579.80     18.43 o 
  -6  10   4        5.55       12.86      4.51 o 
  -5  10   4       20.66       33.39      5.36 o 
  -4  10   4     2501.07     2453.28     56.03 o 
  -3  10   4        3.22       12.39      5.40 o 
  -2  10   4       90.77      118.45      7.19 o 
  -1  10   4     1538.78     1753.14     40.15 o 
   0  10   4      157.61      212.21      8.73 o 
   1  10   4        3.22        1.35      2.97 o 
   2  10   4      201.98      175.96      9.19 o 
   3  10   4       51.71       28.85      3.64 o 
   4  10   4       25.76       17.88      3.76 o 
   5  10   4        8.54        5.56      3.03 o 
 -13  11   4      216.25      204.58      9.86 o 
 -12  11   4        7.95        4.05      4.90 o 
 -11  11   4       49.40       64.27      5.84 o 
 -10  11   4      248.80      283.65      9.79 o 
  -9  11   4      245.93      232.59      9.82 o 
  -8  11   4       23.32       23.97      4.24 o 
  -7  11   4       50.83       52.44      6.78 o 
  -6  11   4      149.87      153.05     11.08 o 
  -5  11   4       56.81       71.63      7.35 o 
  -4  11   4      800.30      859.25     36.67 o 
  -3  11   4       43.66       40.36      7.40 o 
  -2  11   4        2.71       12.98      6.00 o 
  -1  11   4      233.27      264.60     14.43 o 
   0  11   4      205.20      210.01     12.42 o 
   1  11   4      105.87      135.73      8.01 o 
   2  11   4       66.97       50.75      4.57 o 
   3  11   4       99.62       75.74      7.18 o 
   4  11   4       38.94       38.55      4.62 o 
 -12  12   4      132.30      134.82     10.83 o 
 -11  12   4       13.31       19.30      5.50 o 
 -10  12   4        9.67       17.38      4.45 o 
  -9  12   4      361.99      358.53     12.15 o 
  -8  12   4        2.84        9.55      4.03 o 
  -7  12   4       12.18       25.18      6.21 o 
  -6  12   4      302.23      336.97     15.63 o 
  -5  12   4      216.83      212.37     13.82 o 
  -4  12   4       13.91       16.37      5.65 o 
  -3  12   4      205.91      191.82     21.04 o 
  -2  12   4      287.80      314.68     15.79 o 
  -1  12   4       84.09       95.75     11.62 o 
   0  12   4       15.18       16.56      8.04 o 
   1  12   4       33.18       31.24      6.60 o 
   2  12   4       44.92       47.69      4.24 o 
   3  12   4       52.69        3.81      4.52 o 
 -11  13   4       38.83       42.07      5.82 o 
 -10  13   4        1.13        5.71      4.13 o 
  -9  13   4       49.92       35.36      5.29 o 
  -8  13   4       55.63       54.81      6.27 o 
  -7  13   4        4.62        8.33      7.01 o 
  -6  13   4      355.55      344.79     20.04 o 
  -5  13   4       95.50      114.10     10.03 o 
  -4  13   4     1197.29     1130.90     42.88 o 
  -3  13   4       20.91       28.20      6.78 o 
  -2  13   4        1.93        7.88      5.97 o 
  -1  13   4      197.87      227.50     14.75 o 
   0  13   4       59.15       62.63      7.30 o 
   1  13   4        0.72        6.40      4.51 o 
 -10  14   4      212.54      227.13     11.49 o 
  -9  14   4      429.70      451.49     21.97 o 
  -8  14   4       10.59       13.63      5.76 o 
  -7  14   4      375.83      335.22     17.28 o 
  -6  14   4       35.85       32.71      7.92 o 
  -5  14   4      211.30      178.82     13.00 o 
  -4  14   4      591.02      596.80     22.34 o 
  -3  14   4       94.30      112.80     12.31 o 
  -2  14   4       10.96        0.05     19.64 o 
  -1  14   4       56.18       62.85      8.33 o 
   0  14   4      354.57      363.12     18.61 o 
  -8  15   4      124.09       91.20     21.44 o 
  -7  15   4       88.35       80.15     15.23 o 
  -6  15   4       29.69       30.46     11.62 o 
  -5  15   4      453.05      430.80     44.08 o 
  -4  15   4       30.88       35.27     11.62 o 
  -3  15   4        1.46        9.62      8.82 o 
   2 -18   5      294.74      289.34     25.25 o 
   3 -18   5       47.87       53.30     13.63 o 
   4 -18   5       63.47       49.29     13.22 o 
  -1 -17   5      187.78      173.52     18.83 o 
   0 -17   5       40.82       34.46     11.62 o 
   1 -17   5       38.03       39.67     12.02 o 
   2 -17   5      346.93      347.84     24.85 o 
   3 -17   5       38.80       45.28     12.02 o 
   4 -17   5      225.09      231.23     20.04 o 
   5 -17   5       23.50       22.04      9.62 o 
   6 -17   5      151.88      177.13     26.85 o 
   7 -17   5        6.24       12.82      8.01 o 
  -3 -16   5       32.71       37.67     18.43 o 
  -2 -16   5      599.56      604.32     48.49 o 
  -1 -16   5       42.83       50.09     19.24 o 
   0 -16   5        2.32       11.62      8.82 o 
   1 -16   5        4.28       11.22      8.42 o 
   2 -16   5       14.16       10.82      8.01 o 
   3 -16   5       65.50       78.14     20.44 o 
   4 -16   5        5.98        8.01      7.61 o 
   5 -16   5       20.95       29.25     15.23 o 
   6 -16   5      448.72      403.95     22.44 o 
   7 -16   5      283.28      214.46     22.44 o 
   8 -16   5      270.62      219.66     26.05 o 
  -5 -15   5       74.29       70.56      7.70 o 
  -4 -15   5       10.77        9.22      7.61 o 
  -3 -15   5       87.22       88.96     12.82 o 
  -2 -15   5      474.01      459.65     24.85 o 
  -1 -15   5        0.77        3.61      6.81 o 
   0 -15   5       41.14       26.45      9.22 o 
   1 -15   5      361.81      346.64     21.24 o 
   2 -15   5      164.54      181.94     15.63 o 
   3 -15   5        7.71        1.60      6.01 o 
   4 -15   5      164.50      117.61     17.23 o 
   5 -15   5      387.93      330.70     39.47 o 
   6 -15   5        0.79       -1.29      1.87 o 
   7 -15   5        5.26       12.82      2.87 o 
   8 -15   5       83.57       72.47      5.59 o 
   9 -15   5       31.33       23.85      4.69 o 
  -6 -14   5        4.76       -0.34      4.26 o 
  -5 -14   5       43.43       41.00      7.13 o 
  -4 -14   5       93.75       92.17     12.02 o 
  -3 -14   5      132.92      131.44     13.63 o 
  -2 -14   5     1004.34      956.17     37.27 o 
  -1 -14   5      604.23      580.28     27.25 o 
   0 -14   5       57.73       48.89     16.43 o 
   1 -14   5       50.26       50.49     10.02 o 
   2 -14   5      512.24      564.65     24.85 o 
   3 -14   5      164.10      208.39     14.83 o 
   4 -14   5       19.05       12.92      1.56 o 
   5 -14   5      123.60       95.21      4.01 o 
   6 -14   5      231.54      209.74     20.24 o 
   7 -14   5       10.09        9.97      7.41 o 
   8 -14   5        1.48        3.52      2.95 o 
   9 -14   5        8.82       15.65      3.65 o 
  10 -14   5       90.69       75.19      6.65 o 
  -7 -13   5      152.75      159.02      8.56 o 
  -6 -13   5       25.09       27.33      5.01 o 
  -5 -13   5       59.05       66.05      6.33 o 
  -4 -13   5      612.45      594.70     37.67 o 
  -3 -13   5      603.60      608.73     39.27 o 
  -2 -13   5        7.78        8.82     11.22 o 
  -1 -13   5      997.22     1031.11     36.47 o 
   0 -13   5     1133.98     1211.44     41.28 o 
   1 -13   5      376.35      426.79     20.84 o 
   2 -13   5      333.93      384.71     18.83 o 
   3 -13   5      476.74      415.85     25.05 o 
   4 -13   5      389.73      383.29     24.45 o 
   5 -13   5      196.77      192.43      6.97 o 
   6 -13   5       60.15       58.67      5.70 o 
   7 -13   5      519.93      497.21     15.43 o 
   8 -13   5      310.38      287.83     10.05 o 
   9 -13   5       34.69       38.98      4.81 o 
  10 -13   5      252.89      270.02     10.32 o 
  -8 -12   5       55.39       55.44      5.65 o 
  -7 -12   5      130.55      141.68     16.63 o 
  -6 -12   5       66.49       68.69      5.87 o 
  -5 -12   5       91.28      109.50      6.83 o 
  -4 -12   5       75.74       56.10      8.82 o 
  -3 -12   5      350.78      306.57     16.83 o 
  -2 -12   5     1369.13     1412.62     43.68 o 
  -1 -12   5       55.42       62.52      9.22 o 
   0 -12   5        0.59        4.01      5.21 o 
   1 -12   5       33.51       39.67      7.61 o 
   2 -12   5      301.60      350.65     16.43 o 
   3 -12   5        1.50        3.82      1.85 o 
   4 -12   5      455.47      393.43     22.64 o 
   5 -12   5      507.07      463.60     21.04 o 
   6 -12   5      264.08      270.37     10.37 o 
   7 -12   5      207.54      174.65     10.02 o 
   8 -12   5      620.60      600.20     14.83 o 
   9 -12   5       13.59       13.99      3.41 o 
  10 -12   5        5.16        5.47      3.00 o 
  11 -12   5      424.32      461.25     22.44 o 
  -9 -11   5       62.97       14.91     18.63 o 
  -8 -11   5      176.10      211.82     14.23 o 
  -7 -11   5       42.53       40.29      5.33 o 
  -6 -11   5       49.39       40.03      5.02 o 
  -5 -11   5       21.37       13.05      3.76 o 
  -4 -11   5      113.14       42.88      8.01 o 
  -3 -11   5      686.68      638.38     23.64 o 
  -2 -11   5      438.60      470.87     19.24 o 
  -1 -11   5     2642.78     2741.88     95.78 o 
   0 -11   5        7.89       23.64      6.81 o 
   1 -11   5     1011.57      993.04     30.06 o 
   2 -11   5      296.10      320.59     14.03 o 
   3 -11   5      179.41      179.10     10.62 o 
   4 -11   5      146.29      172.00      7.21 o 
   5 -11   5      520.38      518.06     20.24 o 
   6 -11   5      899.38      885.27     15.46 o 
   7 -11   5       89.16       89.22      5.46 o 
   8 -11   5      352.63      348.13      9.01 o 
   9 -11   5       31.05       34.59      5.70 o 
  10 -11   5       16.95       11.74      4.01 o 
  11 -11   5      116.20      143.47     13.22 o 
  -9 -10   5       73.50        0.26      2.47 o 
  -8 -10   5        4.71        9.99      2.46 o 
  -7 -10   5      159.70      150.16      4.79 o 
  -6 -10   5       72.29       82.09      3.57 o 
  -5 -10   5        7.16       12.02      4.43 o 
  -4 -10   5      193.41      199.81      7.51 o 
  -3 -10   5     2197.12     2187.65     60.11 o 
  -2 -10   5       81.44       72.53     13.63 o 
  -1 -10   5      415.99      411.96     16.43 o 
   0 -10   5     1688.44     1792.52     47.29 o 
   1 -10   5      106.40      130.64     14.43 o 
   2 -10   5      534.67      572.26     18.03 o 
   3 -10   5     1144.56     1160.01     26.25 o 
   4 -10   5      336.39      364.78      6.80 o 
   5 -10   5        0.56        2.07      1.70 o 
   6 -10   5       50.01       54.70      2.92 o 
   7 -10   5     1026.48     1132.83     16.50 o 
   8 -10   5       26.78       29.32      2.87 o 
   9 -10   5       18.59       21.92      2.78 o 
  10 -10   5      135.39      131.77     12.77 o 
  11 -10   5        1.21        2.87      4.51 o 
 -10  -9   5        4.57        2.85      3.41 o 
  -9  -9   5      246.12      269.19     10.22 o 
  -8  -9   5      304.71      303.29      6.90 o 
  -7  -9   5      174.58      191.29      5.16 o 
  -6  -9   5       10.90       23.19      2.50 o 
  -5  -9   5      572.58      649.55     15.52 o 
  -4  -9   5      213.89      162.66      6.61 o 
  -3  -9   5     1285.93     1299.21     34.86 o 
  -2  -9   5     2043.57     2034.17     64.92 o 
  -1  -9   5      111.60      115.01      8.01 o 
   0  -9   5      870.31      902.07     23.64 o 
   1  -9   5       57.25       83.76      6.81 o 
   2  -9   5     2161.55     2166.01     62.12 o 
   3  -9   5      739.23      717.78     13.42 o 
   4  -9   5     1006.39     1046.64     13.45 o 
   5  -9   5      539.98      571.60      8.15 o 
   6  -9   5      231.38      276.58      5.45 o 
   7  -9   5       73.82       62.90      3.15 o 
   8  -9   5       65.19       62.61      3.38 o 
   9  -9   5       27.88       25.18      4.27 o 
  10  -9   5       27.89       41.52      7.27 o 
  11  -9   5       75.87       73.34     12.02 o 
 -11  -8   5      112.76      100.30      5.08 o 
 -10  -8   5      342.50      325.68     14.63 o 
  -9  -8   5      326.27      321.67     26.85 o 
  -8  -8   5      500.99      504.46      9.56 o 
  -7  -8   5       40.19       30.77      2.70 o 
  -6  -8   5       64.73       93.08      3.60 o 
  -5  -8   5      737.22      726.53     13.85 o 
  -4  -8   5       16.66       11.96      2.60 o 
  -3  -8   5       37.21       45.28      6.01 o 
  -2  -8   5      114.34       85.36     11.22 o 
  -1  -8   5     1650.46     1627.42     38.07 o 
   0  -8   5      275.83      289.74     15.23 o 
   1  -8   5      481.63      543.81     14.43 o 
   2  -8   5      592.50      515.59      8.07 o 
   3  -8   5      331.35      253.74      4.13 o 
   4  -8   5      559.25      702.81      9.55 o 
   5  -8   5      512.99      465.91      8.82 o 
   6  -8   5      829.17      805.19     13.10 o 
   7  -8   5      948.04      988.83     15.04 o 
   8  -8   5      235.27      248.71      6.55 o 
   9  -8   5        6.24        4.85      2.26 o 
  10  -8   5       79.16       87.96      7.79 o 
  11  -8   5        0.59        4.41      7.21 o 
 -11  -7   5       99.86      114.88      6.15 o 
 -10  -7   5      499.10      515.68     13.63 o 
  -9  -7   5      196.75      233.36     10.42 o 
  -8  -7   5      571.67      537.68      7.78 o 
  -7  -7   5      769.52      784.03      9.60 o 
  -6  -7   5     1358.79     1425.31     19.36 o 
  -5  -7   5       42.60       37.10      1.94 o 
  -4  -7   5      671.79      618.18      7.11 o 
  -3  -7   5      374.83      376.07      7.61 o 
  -2  -7   5       35.54       22.04      7.21 o 
  -1  -7   5       15.11       64.92      5.21 o 
   0  -7   5      268.16      232.83     12.82 o 
   1  -7   5       64.31       22.35      1.75 o 
   2  -7   5     1573.82     1711.87     24.45 o 
   3  -7   5     9731.42    11168.72    250.16 o 
   4  -7   5        2.76        8.88      1.69 o 
   5  -7   5      165.20      142.87      3.68 o 
   6  -7   5      766.63      861.76     11.40 o 
   7  -7   5     2130.36     2285.58     32.69 o 
   8  -7   5      255.70      264.24      4.11 o 
   9  -7   5       21.15       12.23      2.69 o 
  10  -7   5      417.54      459.65     23.24 o 
  11  -7   5       24.25       24.04      9.62 o 
 -12  -6   5       70.78       58.45      4.60 o 
 -11  -6   5       32.91       36.06      2.96 o 
 -10  -6   5      206.00      217.01      5.47 o 
  -9  -6   5     1028.96     1028.22     18.10 o 
  -8  -6   5      319.47      320.71      7.10 o 
  -7  -6   5      192.57      190.89      7.64 o 
  -6  -6   5      247.20      285.14      6.29 o 
  -5  -6   5      593.34      623.32     11.45 o 
  -4  -6   5     1779.20     1724.51     22.23 o 
  -3  -6   5     4153.07     4726.85     74.17 o 
  -2  -6   5     3240.97     3480.48     46.89 o 
  -1  -6   5      227.74      188.44      3.81 o 
   0  -6   5       56.13       78.21      3.61 o 
   1  -6   5     2563.06     2779.57     45.48 o 
   2  -6   5     7841.17     8763.20    172.51 o 
   3  -6   5       18.21       16.50      2.30 o 
   4  -6   5     2772.23     3126.73     50.28 o 
   5  -6   5      591.68      709.88      9.18 o 
   6  -6   5       27.74       41.83      2.58 o 
   7  -6   5      107.00      114.75      1.95 o 
   8  -6   5      909.12      837.33     23.00 o 
   9  -6   5        5.13        2.40      5.61 o 
  10  -6   5       69.08       68.53     11.22 o 
  11  -6   5      978.52      957.37     42.88 o 
 -12  -5   5      137.83      141.04      9.17 o 
 -11  -5   5      120.51      125.84      6.61 o 
 -10  -5   5      125.89      126.73      5.00 o 
  -9  -5   5     1306.51     1475.32     27.70 o 
  -8  -5   5      607.24      563.62     11.70 o 
  -7  -5   5      285.03      336.43      6.52 o 
  -6  -5   5        2.00        3.53      1.54 o 
  -5  -5   5     2379.70     2463.17     36.78 o 
  -4  -5   5      941.41     1268.21     16.75 o 
  -3  -5   5      495.36      459.53      6.16 o 
  -2  -5   5      866.94      829.94     15.23 o 
  -1  -5   5     2557.92     2871.72     62.12 o 
   0  -5   5      532.18      499.57      5.81 o 
   1  -5   5       99.92      137.80      2.26 o 
   2  -5   5     2229.88     2150.17     28.90 o 
   3  -5   5     1845.42     2147.75     23.51 o 
   4  -5   5     1018.89     1145.06     18.55 o 
   5  -5   5      670.01      628.20     14.32 o 
   6  -5   5      404.93      353.16      7.81 o 
   7  -5   5       54.99       52.16      2.00 o 
   8  -5   5       41.49       48.09      8.01 o 
   9  -5   5        9.70        8.01      6.01 o 
  10  -5   5       30.07       50.49     10.42 o 
  11  -5   5       49.39       52.90     12.02 o 
 -13  -4   5       59.73       57.31     16.43 o 
 -12  -4   5        2.21        6.13      2.77 o 
 -11  -4   5       97.12      118.27      5.61 o 
 -10  -4   5      340.29      370.10     16.83 o 
  -9  -4   5      325.47      321.85      9.01 o 
  -8  -4   5     1246.65     1202.58     18.88 o 
  -7  -4   5       61.58       45.25      8.22 o 
  -6  -4   5      416.09      417.24      9.35 o 
  -5  -4   5        1.33       13.59      4.41 o 
  -4  -4   5     1079.29      899.24     11.89 o 
  -3  -4   5     3249.50     3263.18     45.49 o 
  -2  -4   5      538.76      577.47     13.63 o 
  -1  -4   5       30.19       12.02      2.00 o 
   0  -4   5       64.42       37.27      2.00 o 
   1  -4   5      951.41     1043.96     12.78 o 
   2  -4   5        1.16        1.87      0.93 o 
   3  -4   5     4835.12     5251.44     69.10 o 
   4  -4   5      286.58      342.72      5.88 o 
   5  -4   5      428.20      490.39      4.46 o 
   6  -4   5       95.86      106.20     12.02 o 
   7  -4   5      440.34      421.98     16.03 o 
   8  -4   5        1.24        5.21      5.21 o 
   9  -4   5      280.24      302.56     17.23 o 
  10  -4   5      498.32      499.33     26.45 o 
  11  -4   5       69.23       63.32     12.42 o 
 -13  -3   5      250.08      275.31     18.03 o 
 -12  -3   5       78.66       70.96      6.21 o 
 -11  -3   5        1.49        0.28      5.41 o 
 -10  -3   5      135.93      155.83      6.94 o 
  -9  -3   5      800.13      774.00     15.80 o 
  -8  -3   5      522.61      468.83     17.03 o 
  -7  -3   5      295.20      329.42      4.83 o 
  -6  -3   5     1140.33     1167.85     12.79 o 
  -5  -3   5     1352.69     1338.55     14.96 o 
  -4  -3   5      218.65      145.89      2.77 o 
  -3  -3   5     7018.73     7492.36    134.87 o 
  -2  -3   5     4093.91     3921.98     56.96 o 
  -1  -3   5      449.32      405.56      4.82 o 
   0  -3   5       95.84      127.67      2.11 o 
   1  -3   5      363.85      500.93      7.21 o 
   2  -3   5     1301.33     1322.66     17.31 o 
   3  -3   5     1005.99     1153.82     13.02 o 
   4  -3   5     2773.10     3005.42     32.12 o 
   5  -3   5       55.24       62.12      5.61 o 
   6  -3   5       10.67       11.62      4.41 o 
   7  -3   5       69.35       98.58     14.03 o 
   8  -3   5      689.36      696.89     25.65 o 
   9  -3   5       29.83       32.86      8.42 o 
  10  -3   5        2.81      -10.82     12.82 o 
  11  -3   5      199.87      235.64     20.44 o 
 -13  -2   5       16.71       15.25      5.61 o 
 -12  -2   5      209.29      203.58     22.04 o 
 -11  -2   5       91.30      107.81      6.50 o 
 -10  -2   5       33.69       35.67      4.53 o 
  -9  -2   5      477.83      479.50      8.36 o 
  -8  -2   5     1040.42      995.43     12.32 o 
  -7  -2   5       13.20       15.49      2.23 o 
  -6  -2   5      269.92      259.16      5.17 o 
  -5  -2   5     3032.19     2733.88     31.84 o 
  -4  -2   5     4191.33     4340.35     66.58 o 
  -3  -2   5        1.71       32.33     14.03 o 
  -2  -2   5     2829.22     2691.15     37.97 o 
  -1  -2   5     1202.36      960.00     11.27 o 
   0  -2   5       98.21      117.63      1.98 o 
   1  -2   5     1111.30     1428.82     16.08 o 
   2  -2   5      604.45      523.47      4.76 o 
   3  -2   5      486.27      438.35      4.69 o 
   4  -2   5      378.15      416.36      3.02 o 
   5  -2   5     2135.22     2194.47     64.12 o 
   6  -2   5       79.79       94.98      7.61 o 
   7  -2   5       36.08       37.67      6.81 o 
   8  -2   5      393.28      415.17     19.24 o 
   9  -2   5        2.24        1.60      9.62 o 
  10  -2   5        3.21        3.61      6.81 o 
  11  -2   5       20.12       36.07     11.22 o 
 -14  -1   5       95.82       91.77     13.63 o 
 -13  -1   5      376.67      330.00     27.65 o 
 -12  -1   5      146.44      152.32      5.73 o 
 -11  -1   5      236.42      242.16      5.06 o 
 -10  -1   5      387.22      398.73      6.53 o 
  -9  -1   5        0.66        8.09      2.53 o 
  -8  -1   5     1824.08     1787.11     24.70 o 
  -7  -1   5       98.84      125.80      3.22 o 
  -6  -1   5      657.15      561.29      7.34 o 
  -5  -1   5     3373.67     3560.23     55.20 o 
  -4  -1   5      109.03      127.77      4.21 o 
  -3  -1   5     3800.97     3612.90     52.28 o 
  -2  -1   5      355.89      304.67      4.10 o 
  -1  -1   5     2549.41     2443.87     30.88 o 
   0  -1   5     3811.17     4134.77     59.21 o 
   1  -1   5     2157.40     1859.53     23.04 o 
   2  -1   5     2364.60     2683.37     38.47 o 
   3  -1   5     1211.16     1123.67     21.54 o 
   4  -1   5        6.03        9.62      3.61 o 
   5  -1   5       36.00       32.06      5.21 o 
   6  -1   5      189.68      196.36     10.82 o 
   7  -1   5      266.02      283.73     14.43 o 
   8  -1   5      213.69      210.79     22.84 o 
   9  -1   5       10.29        6.41      6.81 o 
  10  -1   5      163.58      175.12     17.23 o 
  11  -1   5       37.55       33.26     19.24 o 
 -14   0   5       53.96       51.30     18.83 o 
 -13   0   5      328.85      276.13     44.08 o 
 -12   0   5      171.25      152.43      5.04 o 
 -11   0   5      346.40      335.25      7.80 o 
 -10   0   5      399.17      383.91      6.44 o 
  -9   0   5      922.99      877.76     11.67 o 
  -8   0   5      430.05      437.82      7.22 o 
  -7   0   5     2447.94     2520.90     31.31 o 
  -6   0   5     2903.91     3213.96     40.30 o 
  -5   0   5     1754.64     2108.59     28.90 o 
  -4   0   5      737.11      614.32      8.07 o 
  -3   0   5     6311.09     6286.69    107.54 o 
  -2   0   5     3983.90     3722.24     56.22 o 
  -1   0   5      265.63      282.87      5.81 o 
   0   0   5    10694.08     9677.06    189.12 o 
   1   0   5       41.02       79.11      1.80 o 
   2   0   5     1320.16     1158.02     45.89 o 
   3   0   5      894.33      957.92     25.28 o 
   4   0   5     3451.31     3575.82    102.19 o 
   5   0   5     2173.18     2276.62     71.33 o 
   6   0   5      433.71      425.19     24.85 o 
   7   0   5       35.18       38.47     12.42 o 
   8   0   5      492.69      448.83     22.04 o 
   9   0   5      154.07      172.72     15.63 o 
  10   0   5       26.30       34.06     10.42 o 
 -14   1   5        5.21        8.01      8.01 o 
 -13   1   5       98.56      111.26      4.28 o 
 -12   1   5     1101.49     1130.33     20.58 o 
 -11   1   5       24.38       19.38      2.97 o 
 -10   1   5      139.51      129.29      5.41 o 
  -9   1   5      884.24      854.28     24.87 o 
  -8   1   5      660.57      608.41      9.20 o 
  -7   1   5       12.43       21.28      2.58 o 
  -6   1   5        2.38       18.91      1.98 o 
  -5   1   5     1831.72     1520.66     20.54 o 
  -4   1   5       58.15       97.98      6.21 o 
  -3   1   5       61.70       33.36      3.01 o 
  -2   1   5     4113.20     3497.73     50.86 o 
  -1   1   5     1322.24      942.51     11.19 o 
   0   1   5       15.34        3.68      0.96 o 
   1   1   5     1070.05     1176.43     13.44 o 
   2   1   5     2455.95     2465.90     96.98 o 
   3   1   5     1487.80     1336.40     29.87 o 
   4   1   5      229.46      271.93      4.49 o 
   5   1   5     2220.93     2410.47     63.72 o 
   6   1   5      882.55      971.80     30.06 o 
   7   1   5      437.54      453.64     20.04 o 
   8   1   5      736.16      718.13     29.65 o 
   9   1   5      444.21      440.02     24.45 o 
  10   1   5       46.87       16.43     15.23 o 
 -14   2   5      108.02       86.23     11.02 o 
 -13   2   5      124.71      121.70     29.63 o 
 -12   2   5      453.93      439.58      9.19 o 
 -11   2   5      567.63      572.42      9.43 o 
 -10   2   5      808.94      805.79     11.88 o 
  -9   2   5      314.99      336.71      7.29 o 
  -8   2   5      685.33      687.10     10.31 o 
  -7   2   5       22.43       14.41      1.87 o 
  -6   2   5     3955.13     4024.27    102.59 o 
  -5   2   5      281.94      241.29     10.02 o 
  -4   2   5      393.22      237.51      4.67 o 
  -3   2   5       21.19       58.92     13.02 o 
  -2   2   5      866.88     1118.98     14.59 o 
  -1   2   5     1104.60     1083.95     13.74 o 
   0   2   5     5470.63     6188.02    110.49 o 
   1   2   5      307.54      253.87      3.82 o 
   2   2   5        3.21        6.89      1.83 o 
   3   2   5     4081.50     4168.71     62.29 o 
   4   2   5       35.51       42.15      1.11 o 
   5   2   5      182.40      184.74     11.22 o 
   6   2   5        7.42       -0.40      4.41 o 
   7   2   5      286.74      334.22     17.23 o 
   8   2   5      215.24      173.52     14.83 o 
   9   2   5      139.17      123.83     14.43 o 
 -14   3   5        5.30        3.49      2.33 o 
 -13   3   5      458.04      450.20     17.25 o 
 -12   3   5      194.54      171.44      5.71 o 
 -11   3   5       37.79       30.52      3.43 o 
 -10   3   5       53.48       56.29      3.69 o 
  -9   3   5      846.51      765.00     12.50 o 
  -8   3   5      400.11      419.59      9.10 o 
  -7   3   5       25.88       45.35      3.05 o 
  -6   3   5     1048.78     1120.86     21.64 o 
  -5   3   5      451.11      523.01     16.43 o 
  -4   3   5     2291.51     2164.90     43.68 o 
  -3   3   5     5013.54     4909.30    129.04 o 
  -2   3   5      439.45      450.37      9.02 o 
  -1   3   5      130.06       76.17      4.21 o 
   0   3   5     2300.41     2373.10     45.88 o 
   1   3   5      581.03      567.67      7.79 o 
   2   3   5       59.64       66.12      2.27 o 
   3   3   5      333.24      296.78      6.09 o 
   4   3   5      698.39      700.91      8.95 o 
   5   3   5      137.42      122.52     10.02 o 
   6   3   5        6.33       17.63      6.01 o 
   7   3   5      535.05      561.04     24.04 o 
   8   3   5      124.57      141.46     13.63 o 
   9   3   5       20.63       20.44      9.22 o 
 -14   4   5       95.33       92.74      4.39 o 
 -13   4   5       59.65       66.06      6.21 o 
 -12   4   5      167.26      163.35      6.24 o 
 -11   4   5       75.24       73.69      3.78 o 
 -10   4   5        0.55        3.08      1.93 o 
  -9   4   5     1176.20     1203.59     17.62 o 
  -8   4   5      936.33      917.53     14.44 o 
  -7   4   5      177.58      170.18      6.52 o 
  -6   4   5     1823.77     1737.37     27.20 o 
  -5   4   5     1601.25     1492.29     55.70 o 
  -4   4   5       10.67       16.30      3.21 o 
  -3   4   5     1337.20     1403.90     31.46 o 
  -2   4   5      283.92      267.80      6.73 o 
  -1   4   5     1302.76     1267.32     20.44 o 
   0   4   5      986.33      929.24     13.60 o 
   1   4   5       20.79       18.33      3.01 o 
   2   4   5      818.38      777.86     11.19 o 
   3   4   5       15.36       12.93      3.41 o 
   4   4   5      598.46      670.34      8.91 o 
   5   4   5       58.88       76.03      3.62 o 
   6   4   5      135.74      129.58      5.92 o 
   7   4   5       11.67       18.43      7.21 o 
   8   4   5       96.69       72.53     11.22 o 
 -14   5   5       67.89       51.44      5.42 o 
 -13   5   5      297.53      256.91     11.29 o 
 -12   5   5      463.58      493.35     11.22 o 
 -11   5   5        9.33        8.43      3.31 o 
 -10   5   5       85.86       91.04      4.42 o 
  -9   5   5      443.63      403.77      8.48 o 
  -8   5   5     1549.33     1500.38     21.71 o 
  -7   5   5        5.84        8.42      3.40 o 
  -6   5   5      917.85      906.37     28.45 o 
  -5   5   5     1928.41     1995.47     44.08 o 
  -4   5   5      515.39      489.27     27.65 o 
  -3   5   5      222.26      195.94      5.81 o 
  -2   5   5      290.88      315.74     14.23 o 
  -1   5   5       55.04       85.90      3.82 o 
   0   5   5      477.87      541.50      9.63 o 
   1   5   5        9.71       19.74      6.01 o 
   2   5   5      103.90      103.68      4.37 o 
   3   5   5      769.18      734.51     11.32 o 
   4   5   5       23.77       17.95      2.25 o 
   5   5   5     1384.17     1494.12     27.02 o 
   6   5   5       99.97      105.06      8.11 o 
   7   5   5      225.18      278.92     17.23 o 
   8   5   5       29.23       36.07     10.02 o 
 -14   6   5       16.56       14.78      3.93 o 
 -13   6   5      968.29      946.78     30.19 o 
 -12   6   5        2.26        7.52      2.81 o 
 -11   6   5      117.13      146.44      5.84 o 
 -10   6   5      524.07      545.05     11.14 o 
  -9   6   5     1184.73     1218.72     19.78 o 
  -8   6   5       91.74       91.00      7.28 o 
  -7   6   5      166.42      165.61      9.22 o 
  -6   6   5      345.38      345.83     11.62 o 
  -5   6   5      291.30      323.57     19.44 o 
  -4   6   5      278.07      300.89     15.43 o 
  -3   6   5     1223.60     1185.40     20.26 o 
  -2   6   5       24.49       26.09      3.25 o 
  -1   6   5       67.12       69.92      4.10 o 
   0   6   5      349.80      335.03      7.79 o 
   1   6   5       13.01       20.59      2.68 o 
   2   6   5       43.10       47.78      3.86 o 
   3   6   5      297.67      320.78      6.00 o 
   4   6   5      823.56      831.88     11.76 o 
   5   6   5      199.72      196.34      5.44 o 
   6   6   5       15.78       13.63      6.41 o 
   7   6   5      179.59      191.15     14.83 o 
 -14   7   5       38.49       28.69      6.37 o 
 -13   7   5      330.84      335.43     19.84 o 
 -12   7   5      355.13      337.33     12.12 o 
 -11   7   5       37.17       46.18      4.40 o 
 -10   7   5      256.92      242.66      8.74 o 
  -9   7   5     3509.06     3327.68     61.66 o 
  -8   7   5     1678.04     1659.97     43.48 o 
  -7   7   5      377.85      370.07     18.63 o 
  -6   7   5      799.19      834.83     45.88 o 
  -5   7   5     1488.55     1525.12     49.29 o 
  -4   7   5      101.93      107.14      5.80 o 
  -3   7   5      945.88     1059.88     33.26 o 
  -2   7   5     1499.15     1547.94     27.34 o 
  -1   7   5     2145.07     2269.27     43.78 o 
   0   7   5        7.37       17.17      3.93 o 
   1   7   5      773.97      791.56     17.33 o 
   2   7   5      602.66      620.50     13.22 o 
   3   7   5      307.90      324.77      7.03 o 
   4   7   5      210.80      202.18      6.85 o 
   5   7   5        8.45       10.51      3.55 o 
   6   7   5      120.23      136.25     12.42 o 
   7   7   5        0.26       -5.61      6.41 o 
 -14   8   5      108.25      103.35      5.65 o 
 -13   8   5      111.67       96.68     14.66 o 
 -12   8   5      524.12      537.43     15.02 o 
 -11   8   5       32.56       30.92      4.70 o 
 -10   8   5        3.95        9.69      3.68 o 
  -9   8   5      297.78      303.44     12.02 o 
  -8   8   5     1228.66     1196.89     48.69 o 
  -7   8   5      232.61      231.01     11.27 o 
  -6   8   5       74.30       79.87      6.41 o 
  -5   8   5     1664.02     1746.40    108.80 o 
  -4   8   5     1912.88     2093.66     80.55 o 
  -3   8   5      123.38      133.85      6.65 o 
  -2   8   5      131.55      154.82     13.22 o 
  -1   8   5        4.30        3.42      2.97 o 
   0   8   5      939.89     1065.89     20.95 o 
   1   8   5       16.32       25.22      5.01 o 
   2   8   5      112.68      105.11      6.52 o 
   3   8   5      424.89      430.65      9.33 o 
   4   8   5       12.20        8.72      3.23 o 
   5   8   5       77.56       73.82      4.30 o 
   6   8   5      166.34      187.55     14.83 o 
 -13   9   5      232.63      216.08     13.30 o 
 -12   9   5       17.16       19.77      4.30 o 
 -11   9   5      442.54      465.67     13.64 o 
 -10   9   5      902.55      919.36     18.80 o 
  -9   9   5      154.12      162.81      8.07 o 
  -8   9   5      221.19      213.72      9.75 o 
  -7   9   5       72.90       87.11      7.99 o 
  -6   9   5       19.58       22.35      4.67 o 
  -5   9   5      174.30      156.39      8.07 o 
  -4   9   5      685.56      820.72     22.24 o 
  -3   9   5      345.91      414.06     14.83 o 
  -2   9   5        3.21       16.22      4.10 o 
  -1   9   5       13.65       21.38      5.01 o 
   0   9   5     1001.64     1054.41     24.83 o 
   1   9   5      134.02      145.86     14.23 o 
   2   9   5        0.17        8.38      5.08 o 
   3   9   5       84.49       88.39      4.35 o 
   4   9   5      356.73      342.75      9.78 o 
   5   9   5        0.14       -2.60      3.61 o 
 -13  10   5      244.88      250.87      9.34 o 
 -12  10   5      225.40      243.60     11.22 o 
 -11  10   5       16.53       17.66      6.13 o 
 -10  10   5       17.42       12.51      4.07 o 
  -9  10   5      604.03      595.15     14.21 o 
  -8  10   5        3.37        2.71      4.97 o 
  -7  10   5        1.58        2.40      3.97 o 
  -6  10   5        3.33        7.41      7.08 o 
  -5  10   5      307.66      374.21     13.03 o 
  -4  10   5      146.89      128.82      8.07 o 
  -3  10   5      971.81      954.69     36.27 o 
  -2  10   5     1123.49     1080.27     28.74 o 
  -1  10   5      661.74      701.47     18.11 o 
   0  10   5       46.35       68.09      6.21 o 
   1  10   5      973.37     1019.25     22.82 o 
   2  10   5        3.91        8.45      4.30 o 
   3  10   5       27.81       37.99      4.75 o 
   4  10   5      289.13      250.52     11.17 o 
 -12  11   5       66.41       68.30      6.69 o 
 -11  11   5      280.33      286.44     10.90 o 
 -10  11   5       73.54       81.21      7.30 o 
  -9  11   5       57.38       67.61      5.88 o 
  -8  11   5      477.46      546.40     32.06 o 
  -7  11   5       81.54       77.14      7.92 o 
  -6  11   5       38.97       47.90      6.94 o 
  -5  11   5      391.41      365.98     16.75 o 
  -4  11   5     1248.53     1243.09     30.41 o 
  -3  11   5      124.37      127.72     16.63 o 
  -2  11   5      163.97      179.93      9.75 o 
  -1  11   5      239.11      264.01     11.82 o 
   0  11   5      211.45      226.51      9.87 o 
   1  11   5      227.44      237.72     15.35 o 
   2  11   5       75.01       64.45     10.09 o 
   3  11   5      142.05      147.45      6.22 o 
 -12  12   5       11.31       12.11      5.12 o 
 -11  12   5       79.11       82.57      7.00 o 
 -10  12   5      242.45      226.47      9.83 o 
  -9  12   5        0.95        1.98      3.78 o 
  -8  12   5       50.04       68.62     10.00 o 
  -7  12   5      226.26      189.43     11.89 o 
  -6  12   5        5.33       10.13      5.52 o 
  -5  12   5      102.36       85.72      8.64 o 
  -4  12   5      775.07      852.79     24.61 o 
  -3  12   5      249.48      246.24     26.45 o 
  -2  12   5        2.30        1.73      4.10 o 
  -1  12   5      159.46      162.87     15.63 o 
   0  12   5      103.36      125.14      8.61 o 
   1  12   5        0.89        5.44      5.26 o 
   2  12   5        0.17       -0.24      2.44 o 
 -11  13   5        0.95        3.20      4.06 o 
 -10  13   5      148.27      165.24      9.13 o 
  -9  13   5      104.72       96.28      8.14 o 
  -8  13   5       89.56      110.67     10.62 o 
  -7  13   5      334.87      305.92     19.11 o 
  -6  13   5       15.14       26.39      8.66 o 
  -5  13   5      481.89      433.77     18.11 o 
  -4  13   5       56.30       79.60     16.23 o 
  -3  13   5      289.18      306.38     17.87 o 
  -2  13   5        3.46        8.94      6.60 o 
  -1  13   5      202.79      225.54     14.89 o 
   0  13   5       92.09      114.65     69.13 o 
  -9  14   5       24.02       26.44      6.57 o 
  -8  14   5      484.14      514.95     22.84 o 
  -7  14   5       29.70       36.15     10.44 o 
  -6  14   5      195.31      194.33     13.88 o 
  -5  14   5      452.30      477.45     24.45 o 
  -4  14   5      265.67      289.45     15.96 o 
  -3  14   5       15.52       25.46      7.19 o 
  -2  14   5        6.90       11.97      6.05 o 
  -6  15   5       27.33       10.62     10.02 o 
   2 -18   6       25.39       18.03     18.43 o 
   3 -18   6      125.34       98.58     16.43 o 
   4 -18   6      253.51      215.60     21.24 o 
  -2 -17   6       85.58       79.75     14.83 o 
  -1 -17   6       60.10      102.99     26.05 o 
   0 -17   6       77.82       70.93     22.84 o 
   1 -17   6       16.75       12.82      9.62 o 
   2 -17   6       63.95       82.15     14.03 o 
   3 -17   6       58.79       76.54     22.44 o 
   4 -17   6      460.34      505.74     28.45 o 
   5 -17   6      102.56      121.83     24.85 o 
   6 -17   6        0.56        7.61      7.61 o 
  -4 -16   6       75.93       81.92      8.95 o 
  -3 -16   6      285.64      255.67     21.24 o 
  -2 -16   6       10.78        4.81      8.01 o 
  -1 -16   6       70.60       72.94     13.22 o 
   0 -16   6      117.41      115.41     14.83 o 
   1 -16   6       41.83       41.28     10.82 o 
   2 -16   6        5.03        4.81      7.21 o 
   3 -16   6      146.24      157.49     15.63 o 
   4 -16   6        5.26        3.61     11.22 o 
   5 -16   6      264.58      256.88     18.03 o 
   6 -16   6       75.09       86.56     11.62 o 
   7 -16   6      232.96      228.42     24.45 o 
   8 -16   6       54.75       54.50     14.83 o 
  -5 -15   6        2.21        3.64     12.02 o 
  -4 -15   6       41.16       52.79      7.12 o 
  -3 -15   6       13.62       19.24      9.22 o 
  -2 -15   6        2.60        4.81      7.21 o 
  -1 -15   6      133.39      122.63     14.43 o 
   0 -15   6      648.43      669.24     47.29 o 
   1 -15   6       56.93       52.10     10.82 o 
   2 -15   6      125.14      129.44     13.63 o 
   3 -15   6      353.63      403.95     33.26 o 
   4 -15   6      224.31      246.46     16.83 o 
   5 -15   6      104.96      113.01     12.02 o 
   6 -15   6       16.79       12.42     10.82 o 
   7 -15   6       22.97       18.26      7.01 o 
   8 -15   6        4.74        3.30     10.62 o 
   9 -15   6       92.09       90.80      8.22 o 
  -6 -14   6       83.52       77.09      7.41 o 
  -5 -14   6      199.73      210.20     16.65 o 
  -4 -14   6        0.42       -0.13      4.30 o 
  -3 -14   6      350.41      330.21     32.06 o 
  -2 -14   6      820.31      746.98     48.09 o 
  -1 -14   6     1000.97      956.97     37.67 o 
   0 -14   6      588.92      563.44     27.25 o 
   1 -14   6      787.74      823.53     33.26 o 
   2 -14   6       71.78       74.14     10.42 o 
   3 -14   6      333.36      353.05     18.83 o 
   4 -14   6      818.09      840.36     30.86 o 
   5 -14   6      103.32      116.62     17.23 o 
   6 -14   6       12.33       10.82      4.21 o 
   7 -14   6      110.72      101.44      7.41 o 
   8 -14   6      505.50      469.27     11.98 o 
   9 -14   6        7.93        6.63      4.07 o 
  -7 -13   6        2.53        6.36      4.04 o 
  -6 -13   6        3.67        5.26      4.04 o 
  -5 -13   6      309.97      314.70     16.03 o 
  -4 -13   6      243.34      251.85     10.78 o 
  -3 -13   6       20.35       20.84      8.01 o 
  -2 -13   6      477.38      425.19     22.04 o 
  -1 -13   6     2780.37     2803.59     88.56 o 
   0 -13   6      677.01      686.07     28.05 o 
   1 -13   6      234.36      228.02     15.23 o 
   2 -13   6       33.50       36.47      8.01 o 
   3 -13   6      980.58     1113.66     36.07 o 
   4 -13   6      372.21      398.74     17.63 o 
   5 -13   6       43.27       41.11      2.93 o 
   6 -13   6      151.28      144.58     11.62 o 
   7 -13   6      287.79      273.26     12.82 o 
   8 -13   6       87.02       88.25      5.10 o 
   9 -13   6      111.77      103.79      5.76 o 
  10 -13   6      349.73      294.95     11.22 o 
  -8 -12   6      176.35      161.58     11.22 o 
  -7 -12   6      146.40      157.49     10.82 o 
  -6 -12   6       40.73       42.41      5.30 o 
  -5 -12   6       26.58       23.18      5.77 o 
  -4 -12   6       35.36       34.49      5.21 o 
  -3 -12   6      111.02      100.19     10.82 o 
  -2 -12   6        4.18        3.21      5.61 o 
  -1 -12   6      301.94      309.37     16.83 o 
   0 -12   6      842.74      945.35     31.66 o 
   1 -12   6     1414.71     1311.23     40.47 o 
   2 -12   6        0.42        2.81      8.01 o 
   3 -12   6      581.14      587.49     21.24 o 
   4 -12   6      649.85      709.31     23.24 o 
   5 -12   6        3.34        6.36      2.20 o 
   6 -12   6       66.88       65.09      8.42 o 
   7 -12   6     1178.69     1176.76     26.25 o 
   8 -12   6      172.27      183.70     10.22 o 
   9 -12   6        0.48       -0.19      2.30 o 
  -9 -11   6      152.18      149.31     21.04 o 
  -8 -11   6      126.23      138.73      7.41 o 
  -7 -11   6      106.66      100.27      7.99 o 
  -6 -11   6       37.14       29.43      7.51 o 
  -5 -11   6        4.53        4.50      3.18 o 
  -4 -11   6        0.09       10.15      3.76 o 
  -3 -11   6      486.91      406.35     18.43 o 
  -2 -11   6      155.59      141.06     11.22 o 
  -1 -11   6     2721.04     2708.62     76.94 o 
   0 -11   6      698.36      763.01     25.25 o 
   1 -11   6       58.40       79.75     14.03 o 
   2 -11   6        7.59       16.43      5.61 o 
   3 -11   6      138.33      157.09      9.62 o 
   4 -11   6      527.86      484.10     16.43 o 
   5 -11   6       11.75        8.37      2.30 o 
   6 -11   6        4.43        3.12      1.82 o 
   7 -11   6      944.04      926.57     14.67 o 
   8 -11   6      679.10      712.88     12.26 o 
   9 -11   6       40.35       39.87      5.19 o 
  10 -11   6       75.34       64.92     10.02 o 
 -10 -10   6       50.06       31.87     22.84 o 
  -9 -10   6       31.47       30.20      4.98 o 
  -8 -10   6      642.95      660.21     15.86 o 
  -7 -10   6       11.03        6.53      4.01 o 
  -6 -10   6       84.59      109.39      7.20 o 
  -5 -10   6      454.41      423.73     14.23 o 
  -4 -10   6      784.26      770.91     16.75 o 
  -3 -10   6      202.67      246.06     21.24 o 
  -2 -10   6        2.44        9.22      8.82 o 
  -1 -10   6     3481.38     3494.87     96.98 o 
   0 -10   6      365.00      316.19     14.03 o 
   1 -10   6      221.31      231.63     11.22 o 
   2 -10   6      833.52      870.41     34.06 o 
   3 -10   6      797.96      729.75     20.84 o 
   4 -10   6       32.05       52.43      5.81 o 
   5 -10   6      285.52      330.50     12.42 o 
   6 -10   6      215.30      218.01      6.14 o 
   7 -10   6      328.94      342.58      6.95 o 
   8 -10   6      167.27      176.74      5.82 o 
   9 -10   6       98.68       92.70     14.03 o 
  10 -10   6        3.08        3.61      6.01 o 
  11 -10   6        3.35        4.01      7.21 o 
 -10  -9   6       65.91       84.34     11.22 o 
  -9  -9   6      290.52      271.42      9.62 o 
  -8  -9   6      103.56       84.77      5.39 o 
  -7  -9   6       11.27        8.66      3.18 o 
  -6  -9   6     1596.54     1628.52     34.01 o 
  -5  -9   6      124.30      126.32      6.88 o 
  -4  -9   6      720.47      773.13     15.50 o 
  -3  -9   6       95.99      120.49     13.83 o 
  -2  -9   6        7.20        7.61      4.81 o 
  -1  -9   6      690.88      731.35     21.64 o 
   0  -9   6     1006.17     1068.38     37.67 o 
   1  -9   6      794.31      869.61     22.84 o 
   2  -9   6        1.34        2.19      1.70 o 
   3  -9   6     2015.08     2092.39     33.84 o 
   4  -9   6      723.59      722.53     11.98 o 
   5  -9   6       99.45      128.51      4.53 o 
   6  -9   6      269.51      315.66      7.22 o 
   7  -9   6      997.79     1070.60     21.04 o 
   8  -9   6        3.15        8.63      2.31 o 
   9  -9   6       50.65       59.72      3.21 o 
  10  -9   6       17.46       10.82      7.21 o 
  11  -9   6       70.07       92.97     13.22 o 
 -11  -8   6        5.31       11.46      3.25 o 
 -10  -8   6       57.47       53.56      5.77 o 
  -9  -8   6      804.99      866.17     24.30 o 
  -8  -8   6      230.69      243.17     15.63 o 
  -7  -8   6      766.19      812.33     19.29 o 
  -6  -8   6       22.85       19.32      2.06 o 
  -5  -8   6      319.15      366.88      8.95 o 
  -4  -8   6      176.86      134.83      5.48 o 
  -3  -8   6     1721.89     1841.44     33.43 o 
  -2  -8   6       30.79       30.94      3.18 o 
  -1  -8   6      303.16      294.55     11.22 o 
   0  -8   6      974.13     1015.08     33.26 o 
   1  -8   6       86.36      110.21      5.41 o 
   2  -8   6       79.10       79.74      4.41 o 
   3  -8   6      214.58      260.35      6.37 o 
   4  -8   6     1121.11     1204.69     35.06 o 
   5  -8   6      260.45      279.69      6.16 o 
   6  -8   6       33.47       46.60      3.03 o 
   7  -8   6      425.33      403.68      9.66 o 
   8  -8   6      258.67      257.18      6.63 o 
   9  -8   6      106.88      109.00     11.22 o 
  10  -8   6        2.44        5.61      6.41 o 
  11  -8   6       12.18       10.82      8.42 o 
 -12  -7   6      350.48      343.65     13.85 o 
 -11  -7   6      237.84      245.72      7.76 o 
 -10  -7   6       43.32       38.89      3.28 o 
  -9  -7   6      117.04      131.60      5.66 o 
  -8  -7   6     2812.62     2901.93     57.84 o 
  -7  -7   6      199.68      213.58      5.64 o 
  -6  -7   6       11.54        8.20      1.70 o 
  -5  -7   6      480.99      474.03     12.22 o 
  -4  -7   6     1292.07     1425.02     19.55 o 
  -3  -7   6       86.21       71.96      1.80 o 
  -2  -7   6      794.68       20.44      4.81 o 
  -1  -7   6     2077.86     2056.79     21.06 o 
   0  -7   6       19.14       27.48      2.20 o 
   1  -7   6      458.41      344.91      4.94 o 
   2  -7   6     3159.36     3389.77     54.82 o 
   3  -7   6     4564.93     4854.49     87.41 o 
   4  -7   6      393.42      368.67      7.61 o 
   5  -7   6      937.54      955.73     15.71 o 
   6  -7   6      327.00      294.63      7.10 o 
   7  -7   6      490.33      508.44      6.79 o 
   8  -7   6       33.40       37.86      1.23 o 
   9  -7   6      323.06      276.11     16.83 o 
  10  -7   6       21.32       34.86      9.22 o 
  11  -7   6       11.66       11.62      8.82 o 
 -12  -6   6       81.46       80.60     12.58 o 
 -11  -6   6      606.06      615.55     12.44 o 
 -10  -6   6      176.24      195.87      5.59 o 
  -9  -6   6      800.37      776.87     14.73 o 
  -8  -6   6      911.79      875.23     29.25 o 
  -7  -6   6       17.44       21.97      2.60 o 
  -6  -6   6       15.32       13.21      1.92 o 
  -5  -6   6      660.82      632.30     10.19 o 
  -4  -6   6     9380.57    10405.51    221.70 o 
  -3  -6   6     1039.51     1159.88     13.79 o 
  -2  -6   6      796.44      908.48     18.03 o 
  -1  -6   6     2778.02     2751.10     57.31 o 
   0  -6   6      589.27      463.98      9.42 o 
   1  -6   6     4032.59     4165.21     54.80 o 
   2  -6   6     3763.58     4276.71     68.48 o 
   3  -6   6      921.34      902.98     15.23 o 
   4  -6   6      783.58      783.36      9.18 o 
   5  -6   6       99.15      125.81      4.72 o 
   6  -6   6      421.77      533.86      6.25 o 
   7  -6   6      103.56       95.83      2.54 o 
   8  -6   6      139.99      157.49     11.22 o 
   9  -6   6      455.77      504.13     23.24 o 
  10  -6   6      279.28      259.68     18.83 o 
  11  -6   6      359.93      361.47     25.65 o 
 -12  -5   6       63.78       57.91      4.86 o 
 -11  -5   6       37.64       40.68      4.39 o 
 -10  -5   6       11.85       23.04      4.14 o 
  -9  -5   6     1256.59     1277.47     32.46 o 
  -8  -5   6      266.24      271.62      9.22 o 
  -7  -5   6     1587.61     1644.94     27.61 o 
  -6  -5   6      453.89      430.89      8.27 o 
  -5  -5   6      913.23      929.28     12.49 o 
  -4  -5   6      155.53      140.07      9.42 o 
  -3  -5   6     3591.03     3913.65     87.36 o 
  -2  -5   6     2266.58     2271.01     50.49 o 
  -1  -5   6      848.00     1191.81     21.64 o 
   0  -5   6        4.91       17.63      2.40 o 
   1  -5   6      128.68      155.84      3.55 o 
   2  -5   6       53.54       55.37      1.97 o 
   3  -5   6       15.92       30.04      1.39 o 
   4  -5   6     3029.76     3225.37     45.86 o 
   5  -5   6       43.70       73.17      4.10 o 
   6  -5   6        1.43        6.37      0.66 o 
   7  -5   6      426.39      464.86     18.43 o 
   8  -5   6      224.50      228.82     14.03 o 
   9  -5   6      148.87      156.29     13.63 o 
  10  -5   6        2.77        8.01      7.61 o 
  11  -5   6       25.35       29.25     10.82 o 
 -13  -4   6       38.97       37.39      4.00 o 
 -12  -4   6       96.44      107.63      7.37 o 
 -11  -4   6      294.53      325.66     13.04 o 
 -10  -4   6        0.14        9.83      3.47 o 
  -9  -4   6       71.01       80.87      8.01 o 
  -8  -4   6      900.08      876.62     14.73 o 
  -7  -4   6      531.99      597.59     11.02 o 
  -6  -4   6      246.05      271.81      5.45 o 
  -5  -4   6      372.28      346.92      4.59 o 
  -4  -4   6      214.48      187.46      3.00 o 
  -3  -4   6      307.26      272.11      4.53 o 
  -2  -4   6      367.69      289.61      4.61 o 
  -1  -4   6      495.08      484.76      8.22 o 
   0  -4   6       94.49      121.02      5.61 o 
   1  -4   6      348.84      242.05      6.81 o 
   2  -4   6     1804.50     2100.92     27.61 o 
   3  -4   6      184.67      194.55      2.85 o 
   4  -4   6      498.13      469.21      5.06 o 
   5  -4   6     1221.81     1202.87     11.45 o 
   6  -4   6       63.57       50.49      6.41 o 
   7  -4   6        0.07        2.00      7.61 o 
   8  -4   6      271.29      260.48     15.23 o 
   9  -4   6      296.85      281.32     18.03 o 
  10  -4   6        0.29       -4.01     11.62 o 
  11  -4   6       16.62       22.84     10.42 o 
 -13  -3   6       63.58       59.76      8.42 o 
 -12  -3   6       54.50       56.25      5.93 o 
 -11  -3   6      466.39      475.89     26.65 o 
 -10  -3   6       72.79       85.26     14.03 o 
  -9  -3   6      327.51      346.97      9.43 o 
  -8  -3   6     1728.90     1681.56     22.60 o 
  -7  -3   6       84.15       92.07      3.61 o 
  -6  -3   6      113.60      112.52      4.32 o 
  -5  -3   6      391.51      434.59      5.47 o 
  -4  -3   6     7528.51     8186.36    156.97 o 
  -3  -3   6     1621.05     1599.68     20.68 o 
  -2  -3   6       91.66      142.55      3.40 o 
  -1  -3   6      713.45      602.43      8.18 o 
   0  -3   6     2215.93     1879.76     22.93 o 
   1  -3   6      669.17      801.02      8.64 o 
   2  -3   6      699.16      646.00      7.86 o 
   3  -3   6      811.83      803.73     10.66 o 
   4  -3   6     1336.73     1309.45     12.59 o 
   5  -3   6      969.72     1062.77     36.47 o 
   6  -3   6      253.60      272.50     12.82 o 
   7  -3   6      466.99      455.24     18.83 o 
   8  -3   6       70.55       64.92      9.62 o 
   9  -3   6       79.71       90.17     19.24 o 
  10  -3   6        1.72       -1.60      6.81 o 
 -13  -2   6       20.77       27.60      6.61 o 
 -12  -2   6       36.84       30.01      8.01 o 
 -11  -2   6        0.70       -1.09      1.93 o 
 -10  -2   6       51.37       65.23      4.30 o 
  -9  -2   6      705.53      774.42     14.68 o 
  -8  -2   6       11.78       17.08      1.94 o 
  -7  -2   6      688.07      642.28      8.80 o 
  -6  -2   6       46.92      107.54      2.69 o 
  -5  -2   6     1979.80     2283.61     32.16 o 
  -4  -2   6       52.10       34.69      3.81 o 
  -3  -2   6     2190.48     2040.21     26.92 o 
  -2  -2   6     2427.27     2535.74     33.99 o 
  -1  -2   6     1119.96     1273.32     14.87 o 
   0  -2   6      129.45      119.64      3.81 o 
   1  -2   6     2012.70     1757.72     21.38 o 
   2  -2   6      175.15      198.75      2.73 o 
   3  -2   6       51.90       61.67     10.82 o 
   4  -2   6     2305.50     2118.09     21.32 o 
   5  -2   6       16.29       22.04      5.21 o 
   6  -2   6        1.17       -0.80      4.01 o 
   7  -2   6      659.45      678.86     24.85 o 
   8  -2   6      350.49      378.70     30.06 o 
   9  -2   6       38.88       33.26      9.22 o 
  10  -2   6       39.23       45.28     11.22 o 
 -14  -1   6        0.21       -3.52     11.62 o 
 -13  -1   6        0.49       -1.09      4.41 o 
 -12  -1   6      133.60      140.28      4.29 o 
 -11  -1   6      492.47      546.22     10.05 o 
 -10  -1   6       57.99       50.81      3.33 o 
  -9  -1   6     1268.64     1260.98     16.95 o 
  -8  -1   6     3085.60     3179.54     43.44 o 
  -7  -1   6     1595.70     1661.58     20.07 o 
  -6  -1   6       54.59       81.44      2.52 o 
  -5  -1   6     3581.65     3336.75     52.82 o 
  -4  -1   6     3742.83     3856.60     60.20 o 
  -3  -1   6     2106.80     1873.59     24.50 o 
  -2  -1   6     1235.83     1062.04     19.44 o 
  -1  -1   6       62.25      113.23      9.22 o 
   0  -1   6        5.66        9.71      2.81 o 
   1  -1   6     2510.90     2392.98     29.89 o 
   2  -1   6     2149.38     2223.73     27.62 o 
   3  -1   6       27.75        7.54      0.65 o 
   4  -1   6      190.82      203.50     19.64 o 
   5  -1   6      163.93      189.55     16.03 o 
   6  -1   6       19.16       13.63      9.62 o 
   7  -1   6      164.12      169.91     12.82 o 
   8  -1   6      223.86      231.63     15.63 o 
   9  -1   6       51.82       66.12     11.62 o 
  10  -1   6        4.98        9.22      8.42 o 
 -14   0   6      144.49      121.35     18.23 o 
 -13   0   6      188.51      174.16      9.69 o 
 -12   0   6       42.07       54.21      3.85 o 
 -11   0   6     1242.26     1232.43     19.58 o 
 -10   0   6     1612.73     1580.31     23.54 o 
  -9   0   6        1.57        3.77      2.04 o 
  -8   0   6     1886.16     1923.77     26.44 o 
  -7   0   6      584.38      524.83      8.06 o 
  -6   0   6       67.47       57.37      4.21 o 
  -5   0   6       45.66       29.57      4.61 o 
  -4   0   6     6127.02     6258.04    114.02 o 
  -3   0   6     5329.62     5295.39     88.55 o 
  -2   0   6     2658.57     2381.61     32.30 o 
  -1   0   6      559.70      615.32      7.64 o 
   0   0   6     3119.28     2758.62     37.26 o 
   1   0   6      620.36      734.87      8.90 o 
   2   0   6     3686.13     3743.73     74.74 o 
   3   0   6     2069.40     2248.01     30.85 o 
   4   0   6     1467.04     1641.17     22.04 o 
   5   0   6        1.20       -0.80      4.01 o 
   6   0   6        4.13        4.01      4.81 o 
   7   0   6     1429.31     1450.29     47.29 o 
   8   0   6      286.96      264.89     18.03 o 
   9   0   6       17.83       15.63      8.82 o 
  10   0   6        3.82        6.01     13.63 o 
 -14   1   6      592.60      570.99     37.20 o 
 -13   1   6      199.05      195.38     11.42 o 
 -12   1   6      481.20      509.85     10.32 o 
 -11   1   6      184.15      188.36     10.42 o 
 -10   1   6      405.19      364.78      7.64 o 
  -9   1   6      813.99      814.12     11.68 o 
  -8   1   6      146.08      118.09      3.69 o 
  -7   1   6      473.25      534.37      9.42 o 
  -6   1   6      919.03     1000.06     14.44 o 
  -5   1   6     3602.96     3642.05     95.78 o 
  -4   1   6     1488.52     1396.64     19.27 o 
  -3   1   6      157.73      126.72      3.40 o 
  -2   1   6       10.60       16.87      1.70 o 
  -1   1   6      310.30      327.20      5.41 o 
   0   1   6      380.86      340.89      4.95 o 
   1   1   6     3004.62     2938.81     41.04 o 
   2   1   6       15.86       40.61      2.00 o 
   3   1   6      137.72      184.88      4.31 o 
   4   1   6     1621.64     1508.50     22.88 o 
   5   1   6        2.04        5.61      4.81 o 
   6   1   6      158.88      165.51     12.02 o 
   7   1   6      541.22      582.28     25.25 o 
   8   1   6      869.88      878.83     36.47 o 
   9   1   6       10.77       20.84     15.23 o 
 -14   2   6        0.56        2.44      2.47 o 
 -13   2   6      153.13      154.22     14.18 o 
 -12   2   6      296.84      295.76     12.38 o 
 -11   2   6       67.72       64.34      4.22 o 
 -10   2   6        0.85        5.10      2.33 o 
  -9   2   6      266.58      282.87      6.62 o 
  -8   2   6      509.15      534.64      9.06 o 
  -7   2   6      112.73      122.87      4.22 o 
  -6   2   6        3.46       21.02      8.62 o 
  -5   2   6      592.02      550.62     14.83 o 
  -4   2   6     1373.48     1268.46     52.10 o 
  -3   2   6     2205.15     1871.00     57.31 o 
  -2   2   6     2065.93     1733.29     62.12 o 
  -1   2   6       37.80       25.73      5.61 o 
   0   2   6      129.95      102.15     14.43 o 
   1   2   6      994.41      922.29     24.85 o 
   2   2   6      531.10      549.82     14.63 o 
   3   2   6      563.86      457.68     19.44 o 
   4   2   6      486.26      503.32      9.73 o 
   5   2   6      119.66      135.45     10.02 o 
   6   2   6       13.28       14.43      6.41 o 
   7   2   6      290.83      298.15     18.43 o 
   8   2   6      567.70      597.91     28.85 o 
   9   2   6      147.42      143.07     25.25 o 
 -14   3   6       95.44       82.30      6.46 o 
 -13   3   6        7.29        5.45      3.94 o 
 -12   3   6        0.93        0.69      2.11 o 
 -11   3   6      410.52      402.66      8.37 o 
 -10   3   6       12.86       10.32      2.86 o 
  -9   3   6       82.29       62.99      4.87 o 
  -8   3   6     1619.84     1554.41     28.73 o 
  -7   3   6      491.08      520.84     12.02 o 
  -6   3   6       75.66       85.91      3.97 o 
  -5   3   6       65.85      100.84      4.97 o 
  -4   3   6     4077.74     4270.75    132.65 o 
  -3   3   6     3083.55     3205.92     54.42 o 
  -2   3   6      637.50      511.58      8.62 o 
  -1   3   6     1655.47     1685.94     24.50 o 
   0   3   6       76.82       67.07      2.68 o 
   1   3   6      122.20      144.97      4.18 o 
   2   3   6      701.15      789.14     13.72 o 
   3   3   6      198.70      212.59      4.33 o 
   4   3   6        3.15        2.69      1.54 o 
   5   3   6      784.03      780.33     20.84 o 
   6   3   6      345.60      419.58     20.04 o 
   7   3   6       77.28       81.75     11.22 o 
   8   3   6        0.83       -6.01      7.21 o 
 -14   4   6      103.00       99.05      4.95 o 
 -13   4   6      105.63      100.31      4.72 o 
 -12   4   6        2.01        2.70      2.29 o 
 -11   4   6      286.02      295.59      7.42 o 
 -10   4   6      386.33      359.24      7.93 o 
  -9   4   6     1118.68     1078.27     18.15 o 
  -8   4   6      118.72      134.71      8.64 o 
  -7   4   6     1373.04     1354.90     55.70 o 
  -6   4   6     2241.36     2229.00     49.89 o 
  -5   4   6     2182.02     1960.63     34.80 o 
  -4   4   6      241.46      255.29     15.63 o 
  -3   4   6     1031.12      889.50     43.08 o 
  -2   4   6        6.09       18.24      2.55 o 
  -1   4   6      721.02      951.07     14.87 o 
   0   4   6      218.01      231.03      6.19 o 
   1   4   6     2680.67     2884.77     45.76 o 
   2   4   6      563.69      539.09     12.22 o 
   3   4   6        3.84       10.14      2.06 o 
   4   4   6     1064.29     1113.98     13.59 o 
   5   4   6      186.73      160.34     11.42 o 
   6   4   6        4.18       12.82      6.81 o 
   7   4   6      102.79      121.83     13.22 o 
   8   4   6      264.22      331.01     33.66 o 
 -14   5   6       21.46       14.69      8.82 o 
 -13   5   6       47.09       33.85      3.82 o 
 -12   5   6       78.60       78.18      5.97 o 
 -11   5   6      172.55      155.82      6.40 o 
 -10   5   6      151.45      157.33      6.40 o 
  -9   5   6       80.66       57.90      4.60 o 
  -8   5   6       12.31       20.04      4.22 o 
  -7   5   6       17.56       22.05      4.61 o 
  -6   5   6     1000.11      915.63     42.08 o 
  -5   5   6      597.46      547.96     17.23 o 
  -4   5   6      362.61      294.51     15.43 o 
  -3   5   6     3996.33     4193.96    163.30 o 
  -2   5   6      319.04      303.01      8.90 o 
  -1   5   6       41.05       51.81      6.09 o 
   0   5   6      532.23      533.63     22.04 o 
   1   5   6      194.51      185.82      7.21 o 
   2   5   6       83.87       89.17      4.18 o 
   3   5   6      124.03      166.58      6.50 o 
   4   5   6      670.57      612.96      9.60 o 
   5   5   6      125.67       98.84      5.21 o 
   6   5   6       72.89       60.11     10.02 o 
   7   5   6       33.64       32.06      9.22 o 
 -14   6   6       59.25       48.85      9.02 o 
 -13   6   6       64.58       53.32      6.71 o 
 -12   6   6      159.86      150.12      6.31 o 
 -11   6   6     1139.71     1146.18     20.70 o 
 -10   6   6      297.95      287.88      8.23 o 
  -9   6   6      525.13      587.95     15.42 o 
  -8   6   6      576.40      529.20     15.29 o 
  -7   6   6     1585.61     1634.92     62.72 o 
  -6   6   6      667.18      593.41     28.05 o 
  -5   6   6      204.14      229.60      9.22 o 
  -4   6   6      561.02      544.55     16.03 o 
  -3   6   6       11.85       31.03      3.82 o 
  -2   6   6     1164.20     1179.28     40.07 o 
  -1   6   6      406.50      456.78     17.23 o 
   0   6   6      560.63      587.55     12.42 o 
   1   6   6       28.06       34.50      3.41 o 
   2   6   6      211.23      189.26      6.55 o 
   3   6   6      135.76      131.18      4.03 o 
   4   6   6       40.05       48.41      3.08 o 
   5   6   6      101.82      119.80      7.81 o 
   6   6   6      184.68      198.37     15.23 o 
   7   6   6        4.67        8.42      7.21 o 
 -14   7   6      103.70      113.24      6.37 o 
 -13   7   6      117.05      102.35      5.89 o 
 -12   7   6       37.52       23.27      4.01 o 
 -11   7   6      358.80      372.01     13.57 o 
 -10   7   6     1374.73     1380.30     26.30 o 
  -9   7   6      361.48      364.39      9.93 o 
  -8   7   6       29.24       36.46      4.95 o 
  -7   7   6     2374.95     2129.50     64.92 o 
  -6   7   6     2293.16     2204.02     87.96 o 
  -5   7   6     1156.59     1074.49     31.86 o 
  -4   7   6      124.98      168.24      8.86 o 
  -3   7   6     1364.56     1574.01     60.11 o 
  -2   7   6      443.30      537.47     12.46 o 
  -1   7   6        1.67        7.19      4.95 o 
   0   7   6      331.64      349.90     13.85 o 
   1   7   6     1892.73     1897.02     33.82 o 
   2   7   6       15.87       18.52      2.97 o 
   3   7   6        1.86        2.71      2.85 o 
   4   7   6      108.27      135.04      4.68 o 
   5   7   6       32.91       24.06      9.82 o 
   6   7   6       47.86       39.27      9.22 o 
 -14   8   6        1.74        4.78      6.34 o 
 -13   8   6       54.76       43.54      6.06 o 
 -12   8   6      208.68      235.69      8.90 o 
 -11   8   6      108.21      111.07      7.15 o 
 -10   8   6      299.83      288.80     10.43 o 
  -9   8   6       56.08       28.90      8.96 o 
  -8   8   6       95.94       95.16      7.07 o 
  -7   8   6       12.52       20.69      4.67 o 
  -6   8   6      973.14      965.22     62.72 o 
  -5   8   6       26.89       26.44      4.82 o 
  -4   8   6       44.71       44.57      5.24 o 
  -3   8   6     1195.12     1200.29     33.86 o 
  -2   8   6      498.57      595.23     22.84 o 
  -1   8   6       57.99       55.73     13.22 o 
   0   8   6      343.37      378.90     12.32 o 
   1   8   6      541.12      598.71     26.05 o 
   2   8   6       70.69       86.69      6.81 o 
   3   8   6      133.35      175.84      6.44 o 
   4   8   6      251.41      211.66      5.71 o 
   5   8   6      209.34      222.81     15.63 o 
 -13   9   6       36.77       31.20      5.43 o 
 -12   9   6       96.76       92.43      7.11 o 
 -11   9   6      504.63      524.63     15.18 o 
 -10   9   6      548.83      585.44     18.75 o 
  -9   9   6      359.68      379.73     13.72 o 
  -8   9   6        6.41        3.04      3.82 o 
  -7   9   6      117.43      134.35     18.63 o 
  -6   9   6       59.48       74.78      8.25 o 
  -5   9   6        3.14        6.05      4.10 o 
  -4   9   6       44.48       49.88      5.80 o 
  -3   9   6      125.84      127.03      9.40 o 
  -2   9   6     1603.62     1613.34     37.47 o 
  -1   9   6      466.39      497.90     18.43 o 
   0   9   6      545.33      606.07     15.27 o 
   1   9   6        0.14        4.08      3.93 o 
   2   9   6       86.21       74.57      7.01 o 
   3   9   6      464.21      506.68     11.11 o 
   4   9   6        0.07        1.43      2.60 o 
 -13  10   6        1.63       -1.79      3.67 o 
 -12  10   6      163.41      169.24      8.65 o 
 -11  10   6      144.90      160.06     11.94 o 
 -10  10   6      375.36      369.08     11.68 o 
  -9  10   6       70.57       59.85      9.04 o 
  -8  10   6       21.73       22.04      5.52 o 
  -7  10   6      862.90      802.28     29.45 o 
  -6  10   6       10.13       11.22      4.82 o 
  -5  10   6       27.88       50.70      7.94 o 
  -4  10   6      342.33      363.75     16.01 o 
  -3  10   6     1190.67     1432.81     37.07 o 
  -2  10   6      158.78      180.10     12.22 o 
  -1  10   6       44.62       25.97      5.08 o 
   0  10   6      396.36      396.34     12.71 o 
   1  10   6      325.48      328.12     13.46 o 
   2  10   6       32.23       38.06      4.79 o 
   3  10   6      175.91      151.92      7.26 o 
 -12  11   6       78.07       88.50      8.15 o 
 -11  11   6      196.06      195.00     12.09 o 
 -10  11   6      359.55      374.52     19.32 o 
  -9  11   6      157.84      150.35     10.62 o 
  -8  11   6      295.58      291.36     16.02 o 
  -7  11   6       53.73       49.88      7.51 o 
  -6  11   6      658.76      725.91     43.48 o 
  -5  11   6       42.44       48.58      8.22 o 
  -4  11   6       30.95       33.28      8.00 o 
  -3  11   6      352.81      352.94     14.01 o 
  -2  11   6      303.37      308.74     13.22 o 
  -1  11   6       30.10       35.42      6.01 o 
   0  11   6       45.55       54.28      7.41 o 
   1  11   6      475.67      590.98     24.53 o 
   2  11   6        6.50       11.37      3.93 o 
 -11  12   6      228.97      228.64     10.74 o 
 -10  12   6       23.21       27.04      5.42 o 
  -9  12   6      157.16      187.85     17.83 o 
  -8  12   6      273.04      288.63     14.73 o 
  -7  12   6      305.01      365.74     24.65 o 
  -6  12   6       84.50       90.09      9.49 o 
  -5  12   6      130.42      129.35     12.56 o 
  -4  12   6       63.85       59.27      9.43 o 
  -3  12   6        7.23       -3.72      4.81 o 
  -2  12   6       20.67       22.89      6.73 o 
  -1  12   6       14.79        5.64      6.01 o 
   0  12   6       30.91       30.17     24.24 o 
   1  12   6       74.43       59.39     38.27 o 
 -10  13   6      283.02      268.52     19.46 o 
  -9  13   6        9.84        0.61      7.41 o 
  -8  13   6        9.97        0.66      5.82 o 
  -7  13   6      159.61      151.31     12.32 o 
  -6  13   6      146.27      130.24     11.45 o 
  -5  13   6      162.33      159.33     15.10 o 
  -4  13   6      127.87      141.88     13.83 o 
  -3  13   6      161.62      161.56     16.43 o 
  -2  13   6       48.72       26.20     22.64 o 
  -1  13   6       25.68       10.54     11.42 o 
  -8  14   6      181.03      175.05     22.95 o 
  -7  14   6      106.04      110.24     11.89 o 
  -6  14   6      154.36      153.58     18.63 o 
  -5  14   6       66.94       65.21      9.75 o 
  -4  14   6       77.41       80.55     12.97 o 
   1 -18   7        2.15        7.61      9.62 o 
   2 -18   7       27.06       17.63     10.82 o 
   3 -18   7      414.73      371.09     43.28 o 
  -2 -17   7       12.13       22.84     11.22 o 
  -1 -17   7       31.70       52.10     13.22 o 
   0 -17   7       98.13      101.39     15.63 o 
   1 -17   7      114.33      125.03     16.83 o 
   2 -17   7        6.16       15.63     15.63 o 
   3 -17   7      138.26      124.23     15.63 o 
   4 -17   7      265.82      260.48     32.46 o 
   5 -17   7        1.20        6.01      7.61 o 
   6 -17   7      167.39      155.89     15.23 o 
  -4 -16   7      142.48      123.85     10.49 o 
  -3 -16   7       13.90       12.47      5.87 o 
  -2 -16   7      215.56      235.24     20.84 o 
  -1 -16   7        1.24       -4.81      8.01 o 
   0 -16   7       10.02       10.42     14.43 o 
   1 -16   7      413.28      399.14     25.25 o 
   2 -16   7      150.36      158.29     16.43 o 
   3 -16   7        8.40        8.82     12.82 o 
   4 -16   7       21.63       28.05      9.22 o 
   5 -16   7      301.99      306.97     19.24 o 
   6 -16   7        0.23        5.21     10.42 o 
   7 -16   7        0.51       -3.61      5.61 o 
  -5 -15   7       28.75       26.54      7.17 o 
  -4 -15   7       60.43       50.95      8.28 o 
  -3 -15   7       17.96       22.43      7.13 o 
  -2 -15   7      867.84      861.60     56.10 o 
  -1 -15   7      129.57      127.44     14.83 o 
   0 -15   7      579.78      572.26     28.85 o 
   1 -15   7      209.27      209.19     17.23 o 
   2 -15   7       17.48       22.04     14.03 o 
   3 -15   7      317.21      350.65     20.04 o 
   4 -15   7      173.73      165.11     14.03 o 
   5 -15   7      309.87      328.21     18.03 o 
   6 -15   7        3.48        2.40      5.21 o 
   7 -15   7      128.37      130.24     11.22 o 
   8 -15   7      198.41      184.34     12.02 o 
  -6 -14   7       25.84       21.24      7.02 o 
  -5 -14   7        0.06       -3.05      4.04 o 
  -4 -14   7        2.53        1.08      4.61 o 
  -3 -14   7      970.44     1010.44     26.85 o 
  -2 -14   7        0.73        6.01      7.21 o 
  -1 -14   7       92.52       92.97     12.82 o 
   0 -14   7     1526.01     1461.91     50.89 o 
   1 -14   7     1277.89     1172.97     42.48 o 
   2 -14   7        2.94        4.01      6.01 o 
   3 -14   7       77.81       78.95     10.42 o 
   4 -14   7      445.94      492.11     21.64 o 
   5 -14   7       18.08       20.84      6.41 o 
   6 -14   7      169.65      168.71     11.62 o 
   7 -14   7      315.70      310.98     14.83 o 
   8 -14   7       62.46       64.12      7.21 o 
   9 -14   7       70.19       56.91     10.82 o 
  -7 -13   7       34.21       31.47      9.34 o 
  -6 -13   7      412.14      402.30     14.24 o 
  -5 -13   7        2.93        4.73      4.04 o 
  -4 -13   7      466.83      510.54     16.07 o 
  -3 -13   7      494.07      445.64     14.63 o 
  -2 -13   7      213.51      204.38     15.63 o 
  -1 -13   7       25.79       26.45      8.42 o 
   0 -13   7       81.08       86.16     10.82 o 
   1 -13   7     1440.21     1447.48     46.89 o 
   2 -13   7      350.35      363.07     28.05 o 
   3 -13   7        1.62        5.21      5.61 o 
   4 -13   7      391.69      430.40     18.03 o 
   5 -13   7       74.70       79.75      8.01 o 
   6 -13   7      272.68      274.51     13.22 o 
   7 -13   7       14.49       13.22      4.81 o 
   8 -13   7      229.05      224.42     10.42 o 
   9 -13   7      160.02      165.51     13.22 o 
  -8 -12   7      196.84      214.22     12.03 o 
  -7 -12   7       84.61       95.17      9.15 o 
  -6 -12   7      290.65      261.60     14.23 o 
  -5 -12   7       47.59       42.83      5.68 o 
  -4 -12   7      586.86      556.52     18.76 o 
  -3 -12   7      263.79      262.42     11.22 o 
  -2 -12   7      597.05      548.62     35.67 o 
  -1 -12   7       31.27       20.84      7.21 o 
   0 -12   7       31.81       20.44      7.21 o 
   1 -12   7      997.41     1019.89     46.49 o 
   2 -12   7      411.74      489.71     19.64 o 
   3 -12   7      109.98       87.76      8.82 o 
   4 -12   7       69.06       72.94     12.42 o 
   5 -12   7      668.90      724.54     31.26 o 
   6 -12   7      659.24      662.03     28.85 o 
   7 -12   7      154.77      120.25     62.72 o 
   8 -12   7       54.66       55.22      7.01 o 
   9 -12   7      287.76      275.55     37.27 o 
  10 -12   7       32.46        4.41      6.41 o 
  -9 -11   7       20.67       10.73      6.55 o 
  -8 -11   7       37.08       33.31      5.21 o 
  -7 -11   7      532.78      541.83     20.64 o 
  -6 -11   7       87.63       73.46      6.91 o 
  -5 -11   7       45.50       41.43      5.80 o 
  -4 -11   7        3.51        5.91      4.01 o 
  -3 -11   7      218.80      278.47     11.04 o 
  -2 -11   7       57.60       44.88      8.42 o 
  -1 -11   7       94.89       98.98     10.02 o 
   0 -11   7      687.70      714.12     24.85 o 
   1 -11   7     1318.70     1383.36     39.27 o 
   2 -11   7       42.18       31.66     10.42 o 
   3 -11   7      220.00      204.78     10.82 o 
   4 -11   7       20.95       15.84      2.42 o 
   5 -11   7      113.89      114.14      5.81 o 
   6 -11   7      295.10      303.99     11.76 o 
   7 -11   7      799.84      785.32     17.36 o 
   8 -11   7        3.62        3.76      6.21 o 
   9 -11   7      209.24      176.21     15.84 o 
  10 -11   7      222.47      227.62     16.43 o 
 -10 -10   7      300.62      337.82     11.53 o 
  -9 -10   7       79.05       83.49      6.85 o 
  -8 -10   7      140.21      142.56      7.31 o 
  -7 -10   7       79.82       86.60      6.06 o 
  -6 -10   7     1070.41     1167.09     24.24 o 
  -5 -10   7      233.07      268.77     10.10 o 
  -4 -10   7      988.96     1082.58     27.85 o 
  -3 -10   7      198.15      164.38     21.44 o 
  -2 -10   7      190.04      218.45      7.89 o 
  -1 -10   7      110.88      123.83      9.62 o 
   0 -10   7      206.12      220.41     18.83 o 
   1 -10   7     1221.14     1271.16     34.46 o 
   2 -10   7      302.84      307.88      6.41 o 
   3 -10   7      558.91      593.13     10.89 o 
   4 -10   7     1209.34     1215.74     24.45 o 
   5 -10   7      616.18      597.88     11.19 o 
   6 -10   7       40.90       33.72      3.18 o 
   7 -10   7      294.09      280.42      8.01 o 
   8 -10   7       50.31       52.93      3.15 o 
   9 -10   7      162.92      164.71     12.82 o 
  10 -10   7       67.62       63.32     10.82 o 
 -11  -9   7      115.19       95.59      6.33 o 
 -10  -9   7       27.63       26.42      4.41 o 
  -9  -9   7       46.37       63.64      9.42 o 
  -8  -9   7      130.19      150.86     11.22 o 
  -7  -9   7      592.23      678.85     18.88 o 
  -6  -9   7        2.22       -2.97      2.97 o 
  -5  -9   7      313.47      367.93     16.03 o 
  -4  -9   7     1471.04     1363.43     27.91 o 
  -3  -9   7        2.00        5.61      2.89 o 
  -2  -9   7     2533.63     2640.12     48.09 o 
  -1  -9   7      695.13      686.14     13.85 o 
   0  -9   7      103.54       90.97      7.61 o 
   1  -9   7      378.41      391.49      5.50 o 
   2  -9   7      953.28     1011.99     17.43 o 
   3  -9   7       43.71       39.37      2.67 o 
   4  -9   7        0.34        5.16      2.11 o 
   5  -9   7      811.04      894.62     17.29 o 
   6  -9   7     1003.57     1001.51     17.77 o 
   7  -9   7       33.06       46.00      4.04 o 
   8  -9   7       56.82       65.51      3.73 o 
   9  -9   7      223.25      213.20     14.83 o 
  10  -9   7       86.72       84.96     19.24 o 
 -11  -8   7      204.79      210.64      8.27 o 
 -10  -8   7      602.47      615.80     11.90 o 
  -9  -8   7        0.63        3.66      2.30 o 
  -8  -8   7        1.68        2.69      2.34 o 
  -7  -8   7     2458.60     2475.09     38.09 o 
  -6  -8   7        2.79        5.97      2.04 o 
  -5  -8   7       17.66       27.01      5.44 o 
  -4  -8   7     1001.23     1080.32     14.30 o 
  -3  -8   7      750.56      709.98     15.08 o 
  -2  -8   7       77.38       74.42      4.52 o 
  -1  -8   7     3841.92     4201.71     53.28 o 
   0  -8   7      327.35      264.88      3.88 o 
   1  -8   7      496.36      481.60      6.62 o 
   2  -8   7      876.55      916.98     10.89 o 
   3  -8   7       29.29       40.87      2.65 o 
   4  -8   7       32.77       29.06      2.23 o 
   5  -8   7      303.23      301.42      6.42 o 
   6  -8   7      975.64     1085.40     14.41 o 
   7  -8   7      100.37      115.94      2.64 o 
   8  -8   7      125.69      115.24      5.33 o 
   9  -8   7        1.21       -2.40      9.22 o 
  10  -8   7       18.25       14.43      8.01 o 
 -12  -7   7      225.79      213.64     10.97 o 
 -11  -7   7       12.99       21.11      3.45 o 
 -10  -7   7      397.71      473.83     13.09 o 
  -9  -7   7      709.35      714.27     15.98 o 
  -8  -7   7      449.42      445.53     10.41 o 
  -7  -7   7        1.90        6.81      2.00 o 
  -6  -7   7     1545.23     1627.42     26.16 o 
  -5  -7   7      741.46      770.68     11.74 o 
  -4  -7   7      359.56      380.03      6.81 o 
  -3  -7   7      825.23      885.21     10.25 o 
  -2  -7   7     1981.89     2291.04     57.71 o 
  -1  -7   7      752.24      756.20     16.43 o 
   0  -7   7        4.94        4.37      1.02 o 
   1  -7   7     2706.86     2803.39     34.35 o 
   2  -7   7      774.22      750.58      9.43 o 
   3  -7   7        5.63        5.55      1.51 o 
   4  -7   7        3.90        4.33      2.19 o 
   5  -7   7     1383.76     1529.66     24.85 o 
   6  -7   7       82.08       75.23      2.03 o 
   7  -7   7      196.51      176.00      2.97 o 
   8  -7   7       86.73       96.18     10.02 o 
   9  -7   7       79.11       69.33     10.42 o 
  10  -7   7       65.39       67.73     12.02 o 
 -12  -6   7      145.15      137.46      5.54 o 
 -11  -6   7      217.34      209.78     16.58 o 
 -10  -6   7       80.88       89.15      4.95 o 
  -9  -6   7      702.78      754.34     14.57 o 
  -8  -6   7       79.58       72.04      9.22 o 
  -7  -6   7     1412.11     1519.15     28.92 o 
  -6  -6   7     1684.84     1655.02     26.21 o 
  -5  -6   7      983.59     1035.47     14.15 o 
  -4  -6   7      607.84      590.26      7.93 o 
  -3  -6   7      234.18      313.38      8.82 o 
  -2  -6   7     6362.21     6886.36    193.96 o 
  -1  -6   7     1666.08     1859.44     37.67 o 
   0  -6   7     2228.02     2436.91     50.09 o 
   1  -6   7      256.65      393.55      7.01 o 
   2  -6   7      347.08      323.33      7.35 o 
   3  -6   7       48.99       48.91      1.94 o 
   4  -6   7      424.23      458.50      6.03 o 
   5  -6   7      601.43      593.59      9.71 o 
   6  -6   7      799.86      793.12     10.01 o 
   7  -6   7      530.02      475.93     45.08 o 
   8  -6   7      128.03      140.66     12.02 o 
   9  -6   7      150.08      141.86     13.22 o 
  10  -6   7      276.89      260.48     20.44 o 
 -13  -5   7       49.37       45.17      3.89 o 
 -12  -5   7       29.00       40.13      9.42 o 
 -11  -5   7       32.67       25.74      4.61 o 
 -10  -5   7      273.64      293.22      8.36 o 
  -9  -5   7     1004.04     1011.05     44.48 o 
  -8  -5   7        8.00        7.10      2.40 o 
  -7  -5   7     3059.76     3059.17     51.10 o 
  -6  -5   7       55.48       52.16     10.22 o 
  -5  -5   7      159.44      147.57      4.01 o 
  -4  -5   7     2207.24     2214.10     53.70 o 
  -3  -5   7      102.88       76.54      4.41 o 
  -2  -5   7        0.60        2.81      2.00 o 
  -1  -5   7     5565.31     5593.16    135.85 o 
   0  -5   7      127.19       61.71      3.21 o 
   1  -5   7       48.66       41.70      5.81 o 
   2  -5   7     3157.86     3357.51     50.89 o 
   3  -5   7      541.75      566.70      6.36 o 
   4  -5   7     1296.37     1293.25     21.64 o 
   5  -5   7      399.84      400.58      4.60 o 
   6  -5   7     3126.39     2921.24     93.19 o 
   7  -5   7       26.69       32.06      6.81 o 
   8  -5   7       52.10       45.68      8.82 o 
   9  -5   7       36.07       57.71     10.42 o 
  10  -5   7       31.01       31.66     16.43 o 
 -13  -4   7       83.85       91.22     13.22 o 
 -12  -4   7       85.57       77.68      6.62 o 
 -11  -4   7      109.20      107.32     34.46 o 
 -10  -4   7      570.92      647.60     40.68 o 
  -9  -4   7      207.79      224.65     15.23 o 
  -8  -4   7       71.06       78.23      3.70 o 
  -7  -4   7      168.03      205.15      4.92 o 
  -6  -4   7     1114.66      988.16     11.94 o 
  -5  -4   7      795.30      833.22      9.70 o 
  -4  -4   7     1445.36     1593.17     22.24 o 
  -3  -4   7     2012.51     1884.90     25.92 o 
  -2  -4   7      812.75      799.45     10.62 o 
  -1  -4   7     1167.31     1360.87     40.27 o 
   0  -4   7      170.97      186.75      3.25 o 
   1  -4   7     2559.64     2455.35     46.49 o 
   2  -4   7       22.69       40.18      2.00 o 
   3  -4   7      810.38      811.30     35.19 o 
   4  -4   7      110.01      116.44      2.58 o 
   5  -4   7     1258.90     1218.74     15.00 o 
   6  -4   7      610.52      591.90     21.24 o 
   7  -4   7      328.68      352.65     16.83 o 
   8  -4   7       97.79      100.19     11.22 o 
  10  -4   7       53.81       47.69     11.62 o 
 -13  -3   7       20.09       12.95      3.45 o 
 -12  -3   7        5.59       -3.97      5.01 o 
 -11  -3   7      700.27      756.41     17.89 o 
 -10  -3   7      113.90      154.99      5.19 o 
  -9  -3   7     1288.59     1297.83     34.62 o 
  -8  -3   7       66.39       72.43      5.88 o 
  -7  -3   7      276.84      276.81      5.53 o 
  -6  -3   7      622.98      569.36      8.95 o 
  -5  -3   7      749.44      702.09     13.59 o 
  -4  -3   7      390.28      333.87      5.67 o 
  -3  -3   7      101.83      123.08      3.25 o 
  -2  -3   7     3082.43     3001.94     45.12 o 
  -1  -3   7      583.01      599.94      7.51 o 
   0  -3   7        6.20        7.72      2.00 o 
   1  -3   7        4.72        5.61      1.33 o 
   2  -3   7     5649.48     5754.26    134.25 o 
   3  -3   7      277.04      264.17      6.61 o 
   4  -3   7       35.36       32.86      1.05 o 
   5  -3   7     1962.86     2029.76     54.10 o 
   6  -3   7      503.24      532.99     20.04 o 
   7  -3   7       93.65      107.40     10.42 o 
   8  -3   7      132.07      119.42     19.64 o 
   9  -3   7      101.37      122.23     14.03 o 
  10  -3   7       16.19       17.63      9.62 o 
 -14  -2   7       21.18       11.49      7.61 o 
 -13  -2   7       68.57       90.17      6.41 o 
 -12  -2   7       10.91        8.64      2.29 o 
 -11  -2   7       17.96       16.29      2.87 o 
 -10  -2   7     1377.76     1381.46     23.58 o 
  -9  -2   7     1756.03     1600.58     35.33 o 
  -8  -2   7       12.30       18.04      2.35 o 
  -7  -2   7     1253.91     1246.02     19.34 o 
  -6  -2   7      309.39      320.27      6.21 o 
  -5  -2   7      233.40      203.12      4.51 o 
  -4  -2   7       20.90       24.05      2.20 o 
  -3  -2   7     3094.47     3092.48     49.83 o 
  -2  -2   7      577.95      496.58      6.78 o 
  -1  -2   7      892.65      771.01      9.62 o 
   0  -2   7      480.14      432.09      7.19 o 
   1  -2   7      717.30      677.79      8.66 o 
   2  -2   7     2890.60     2799.01     38.11 o 
   3  -2   7      440.03      462.14     12.82 o 
   4  -2   7      423.11      398.00      9.34 o 
   5  -2   7        1.08        0.00      3.61 o 
   6  -2   7     1533.11     1551.27     61.31 o 
   7  -2   7      235.76      230.03     14.43 o 
   8  -2   7        8.22        9.22      7.21 o 
   9  -2   7       82.17       77.34     12.42 o 
  10  -2   7      163.40      152.68     28.45 o 
 -14  -1   7      119.03      126.35     18.03 o 
 -13  -1   7      123.05      113.48      4.45 o 
 -12  -1   7      176.26      192.28      7.07 o 
 -11  -1   7      141.32      131.99      4.56 o 
 -10  -1   7     2804.89     2689.71     42.58 o 
  -9  -1   7      674.68      662.82     11.51 o 
  -8  -1   7     1061.76     1067.80     15.27 o 
  -7  -1   7     1168.13     1177.09     14.90 o 
  -6  -1   7     2732.88     2845.30     72.53 o 
  -5  -1   7      174.33      268.84      8.42 o 
  -4  -1   7      605.37      631.26      9.05 o 
  -3  -1   7     1220.64     1109.16     14.86 o 
  -2  -1   7      859.89      782.72     11.54 o 
  -1  -1   7     2715.02     2496.71     34.42 o 
   0  -1   7      295.86      291.72      4.81 o 
   1  -1   7     2260.16     2261.57     29.30 o 
   2  -1   7       54.67       55.47      2.81 o 
   3  -1   7     1307.11     1278.00     21.91 o 
   4  -1   7        8.43        2.91      1.14 o 
   5  -1   7     1115.47     1143.32     33.66 o 
   6  -1   7       93.28      108.60     10.82 o 
   7  -1   7       20.80       23.24      7.61 o 
   8  -1   7       71.21       48.09     10.02 o 
   9  -1   7        0.34       10.42      8.42 o 
 -14   0   7       43.27       33.02      4.79 o 
 -13   0   7       78.25       95.65      6.11 o 
 -12   0   7      257.65      283.33      7.99 o 
 -11   0   7     1608.17     1637.50     24.74 o 
 -10   0   7       75.52       53.80      3.72 o 
  -9   0   7     1199.02     1198.41     16.91 o 
  -8   0   7      737.19      811.68     21.86 o 
  -7   0   7       80.54       89.16      3.65 o 
  -6   0   7     1026.72      853.20     13.16 o 
  -5   0   7     1020.12     1003.13     14.57 o 
  -4   0   7        1.64        5.76      2.06 o 
  -3   0   7      318.29      299.56      5.36 o 
  -2   0   7     2974.92     2589.23     39.48 o 
  -1   0   7     2767.48     2745.44     39.38 o 
   0   0   7       80.22       65.99      3.61 o 
   1   0   7      139.49      147.96      3.14 o 
   2   0   7     1717.04     1642.61     21.08 o 
   3   0   7        2.35        3.32      1.35 o 
   4   0   7        1.21        2.50      0.87 o 
   5   0   7      515.59      498.92     19.64 o 
   6   0   7      210.37      214.80     14.43 o 
   7   0   7       13.58        2.81      6.01 o 
   8   0   7       10.06       20.84      8.42 o 
   9   0   7       34.81       32.06     17.63 o 
 -14   1   7      861.69      770.27     30.46 o 
 -13   1   7        0.23        0.16      3.21 o 
 -12   1   7       83.14       82.95      4.51 o 
 -11   1   7       91.46      119.82      5.53 o 
 -10   1   7     1114.91     1215.29     28.47 o 
  -9   1   7      979.02      855.97     12.90 o 
  -8   1   7       59.66       38.04      2.70 o 
  -7   1   7      978.90      895.87     25.45 o 
  -6   1   7      197.47      248.16      6.80 o 
  -5   1   7     1484.30     1563.76     48.49 o 
  -4   1   7       31.28       28.35      2.40 o 
  -3   1   7      497.39      393.78     10.02 o 
  -2   1   7     1001.58      971.95     45.68 o 
  -1   1   7     2311.36     2018.25     30.18 o 
   0   1   7      308.02      226.06      7.21 o 
   1   1   7      863.91      799.23     10.82 o 
   2   1   7      846.06      862.73     19.64 o 
   3   1   7      262.39      274.78      9.62 o 
   4   1   7       88.32       81.83      1.87 o 
   5   1   7       14.26       11.22      5.61 o 
   6   1   7      631.54      709.31     27.65 o 
   7   1   7       38.82       40.07      9.62 o 
   8   1   7        2.69        5.61     12.42 o 
   9   1   7      127.12      133.45     26.45 o 
 -14   2   7      416.95      401.48     16.55 o 
 -13   2   7      107.19       97.60      6.85 o 
 -12   2   7        5.04        6.33      2.79 o 
 -11   2   7       96.60      107.40      8.60 o 
 -10   2   7     1243.21     1148.53     19.25 o 
  -9   2   7        4.91        3.57      2.50 o 
  -8   2   7      306.00      379.81      8.49 o 
  -7   2   7      163.65      156.60      9.62 o 
  -6   2   7     2695.94     2739.58     44.63 o 
  -5   2   7      338.28      360.82     11.02 o 
  -4   2   7      110.65      103.81      3.97 o 
  -3   2   7      758.87      806.50     25.65 o 
  -2   2   7     1374.27     1315.53     28.85 o 
  -1   2   7      872.85      848.27     12.17 o 
   0   2   7       48.68       62.41      5.61 o 
   1   2   7     1306.79     1254.64     18.36 o 
   2   2   7      288.17      328.88      8.62 o 
   3   2   7      811.89      822.16     15.23 o 
   4   2   7        5.87        8.12      2.34 o 
   5   2   7      177.35      199.57     13.63 o 
   6   2   7      324.24      302.16     18.03 o 
   7   2   7      504.17      486.50     25.25 o 
   8   2   7       45.04       37.27     17.63 o 
 -14   3   7       33.23       27.17      3.53 o 
 -13   3   7      122.16      135.48      5.93 o 
 -12   3   7        8.13       13.12      3.55 o 
 -11   3   7      141.74      150.12     25.18 o 
 -10   3   7      755.47      747.66     14.19 o 
  -9   3   7     2689.88     2690.31     67.51 o 
  -8   3   7       74.38       78.14      4.51 o 
  -7   3   7       10.09       18.17      4.01 o 
  -6   3   7     1302.79     1181.67     37.67 o 
  -5   3   7     3401.94     3385.38    155.09 o 
  -4   3   7      703.71      726.07     28.25 o 
  -3   3   7        8.20        4.84      3.41 o 
  -2   3   7     1234.83     1085.67     19.04 o 
  -1   3   7      104.24      114.61      3.94 o 
   0   3   7       11.04       11.56      2.81 o 
   1   3   7      501.08      509.50      9.34 o 
   2   3   7      749.33      757.39     20.84 o 
   3   3   7      429.58      416.80     14.03 o 
   4   3   7      212.38      176.25      2.88 o 
   5   3   7      266.11      233.73     19.64 o 
   6   3   7      200.64      203.18     15.63 o 
   7   3   7      175.17      173.52     15.63 o 
   8   3   7      142.95      131.84     25.25 o 
 -14   4   7      394.16      383.11     25.97 o 
 -13   4   7        1.07        3.90      2.47 o 
 -12   4   7       14.94        7.90      2.81 o 
 -11   4   7      318.12      308.02      8.65 o 
 -10   4   7       95.44      108.53      8.77 o 
  -9   4   7      379.45      395.86     15.89 o 
  -8   4   7      259.49      282.82     10.02 o 
  -7   4   7      526.88      524.51     18.83 o 
  -6   4   7      342.54      346.08     10.82 o 
  -5   4   7     1300.55     1285.69     38.87 o 
  -4   4   7     1882.59     1825.12     53.10 o 
  -3   4   7        1.81        4.09      4.10 o 
  -2   4   7     1113.72     1182.53     25.85 o 
  -1   4   7     3012.08     3118.31     65.92 o 
   0   4   7      688.64      694.56     11.89 o 
   1   4   7      253.06      264.32     13.42 o 
   2   4   7     1282.16     1276.66     21.64 o 
   3   4   7      818.61      784.52     15.83 o 
   4   4   7       75.95       67.67      3.22 o 
   5   4   7       64.61       61.81      4.01 o 
   6   4   7      290.16      320.99     19.24 o 
   7   4   7        1.10       -7.61      7.61 o 
 -14   5   7      182.70      160.84      7.41 o 
 -13   5   7      256.75      267.20     10.50 o 
 -12   5   7       12.48       10.75      3.26 o 
 -11   5   7        3.11        5.21      2.94 o 
 -10   5   7      511.48      552.38     14.30 o 
  -9   5   7       27.95       31.11      4.39 o 
  -8   5   7     1109.70     1159.07     49.49 o 
  -7   5   7      170.53      180.19      9.02 o 
  -6   5   7     3344.93     3352.99    150.88 o 
  -5   5   7        9.31       10.23      3.61 o 
  -4   5   7      819.80      912.53     24.24 o 
  -3   5   7     1358.66     1338.87     41.68 o 
  -2   5   7      306.58      317.64     12.46 o 
  -1   5   7     1204.35     1335.56     66.52 o 
   0   5   7       22.64       27.67      4.95 o 
   1   5   7      247.37      264.05      6.81 o 
   2   5   7      416.12      446.56      8.49 o 
   3   5   7      645.00      663.02     11.82 o 
   4   5   7        8.69       16.67      2.04 o 
   5   5   7      223.39      238.84     16.43 o 
   6   5   7       94.98       64.52     10.82 o 
 -14   6   7       14.93       16.00      3.67 o 
 -13   6   7       26.12       21.75      3.80 o 
 -12   6   7       29.40       25.98      4.05 o 
 -11   6   7      311.25      303.72     10.31 o 
 -10   6   7      463.68      461.54     13.63 o 
  -9   6   7     2383.33     2390.92     48.16 o 
  -8   6   7     1085.13     1007.14     38.47 o 
  -7   6   7      197.01      195.90     14.63 o 
  -6   6   7      224.13      249.28     11.42 o 
  -5   6   7      992.42      920.91     33.26 o 
  -4   6   7      178.34      132.76     11.82 o 
  -3   6   7       73.54       98.21      5.38 o 
  -2   6   7     1224.57     1288.84     26.72 o 
  -1   6   7      172.17      150.85      7.22 o 
   0   6   7      184.43      161.73      6.96 o 
   1   6   7        3.14        3.23      2.40 o 
   2   6   7      887.84     1013.11     19.83 o 
   3   6   7       14.16       15.81      2.24 o 
   4   6   7        5.60       13.45      2.02 o 
   5   6   7      100.00      120.62     12.82 o 
   6   6   7        5.61        2.81      6.41 o 
 -14   7   7      317.16      311.12     16.31 o 
 -13   7   7        2.73        9.11      3.56 o 
 -12   7   7       14.87       15.44      5.47 o 
 -11   7   7      141.43      138.34      7.01 o 
 -10   7   7     1015.51      912.90     18.70 o 
  -9   7   7      748.00      781.56     19.66 o 
  -8   7   7      322.39      316.64     17.83 o 
  -7   7   7      439.35      436.49     13.03 o 
  -6   7   7      413.32      434.21     15.10 o 
  -5   7   7      352.31      347.12     22.64 o 
  -4   7   7      184.13      171.03      7.79 o 
  -3   7   7      313.43      315.24      9.91 o 
  -2   7   7     1023.41     1077.37     28.89 o 
  -1   7   7      452.42      575.44     19.24 o 
   0   7   7      355.08      446.29     12.93 o 
   1   7   7       76.16      115.73     17.43 o 
   2   7   7      174.68      163.25      5.93 o 
   3   7   7      384.40      357.61      8.91 o 
   4   7   7        3.78        2.14      2.62 o 
   5   7   7        4.08        3.21      6.41 o 
 -13   8   7       51.82       45.89      6.00 o 
 -12   8   7       11.65       13.43      4.11 o 
 -11   8   7       35.04       39.97      5.12 o 
 -10   8   7      743.42      814.71     19.97 o 
  -9   8   7       57.89       64.50      7.01 o 
  -8   8   7      466.53      443.37     20.44 o 
  -7   8   7        5.05        0.80      6.01 o 
  -6   8   7      525.36      528.82     29.45 o 
  -5   8   7      107.57      148.79     12.62 o 
  -4   8   7     1397.16     1472.71     51.30 o 
  -3   8   7      296.53      330.32     27.05 o 
  -2   8   7        3.35        9.04      4.54 o 
  -1   8   7      762.98      748.21     19.84 o 
   0   8   7      394.59      410.40     13.63 o 
   1   8   7      105.94      107.09      6.69 o 
   2   8   7      178.80      168.15      6.50 o 
   3   8   7      737.72      777.12     15.51 o 
   4   8   7       11.36        7.84      3.73 o 
 -13   9   7       37.38       39.70      5.13 o 
 -12   9   7       53.72       70.40      6.13 o 
 -11   9   7       24.18       23.27      5.50 o 
 -10   9   7      185.16      165.17      8.30 o 
  -9   9   7      486.44      478.65     16.63 o 
  -8   9   7       25.55       25.23      5.80 o 
  -7   9   7       11.53       13.51      4.95 o 
  -6   9   7       63.11       78.17      9.62 o 
  -5   9   7      139.81      155.39     19.44 o 
  -4   9   7      408.18      435.83     29.65 o 
  -3   9   7      142.19      123.74      8.20 o 
  -2   9   7      934.41     1027.85     23.65 o 
  -1   9   7      104.92      121.64     15.03 o 
   0   9   7       11.12        8.42      3.65 o 
   1   9   7        2.12        2.12      3.85 o 
   2   9   7      350.60      365.71     10.47 o 
   3   9   7       29.28       19.89      5.44 o 
 -12  10   7       40.93       43.69      6.66 o 
 -11  10   7      145.12      167.28      9.74 o 
 -10  10   7       60.79       66.61      8.32 o 
  -9  10   7      510.45      516.97     21.17 o 
  -8  10   7      352.46      308.78     21.68 o 
  -7  10   7      209.55      244.87     12.18 o 
  -6  10   7       12.69        9.55      4.95 o 
  -5  10   7      551.37      622.79     76.94 o 
  -4  10   7        7.69        5.57      4.39 o 
  -3  10   7       51.93       43.22      7.32 o 
  -2  10   7      156.16      166.89      9.18 o 
  -1  10   7      316.34      361.65     12.83 o 
   0  10   7       78.81       69.22      6.33 o 
   1  10   7       35.69       30.90      6.23 o 
   2  10   7      219.90      227.08      9.18 o 
 -12  11   7       10.16        9.08      6.65 o 
 -11  11   7      177.80      168.98      9.40 o 
 -10  11   7      258.29      253.23     17.18 o 
  -9  11   7      376.45      366.66     36.27 o 
  -8  11   7      190.98      227.02     14.43 o 
  -7  11   7      121.63      123.21     13.42 o 
  -6  11   7      657.24      721.77     34.86 o 
  -5  11   7       18.84       15.17      5.81 o 
  -4  11   7      146.93      144.66     10.19 o 
  -3  11   7      120.75      146.16      9.91 o 
  -2  11   7       44.90       23.04     19.44 o 
  -1  11   7       67.92       55.61     48.69 o 
   0  11   7      285.16      310.34     15.03 o 
   1  11   7       23.72        0.55      5.48 o 
 -11  12   7        8.68       10.67      4.97 o 
 -10  12   7      190.32      191.91     10.31 o 
  -9  12   7      325.89      326.36     19.84 o 
  -8  12   7       34.90       36.47      7.93 o 
  -7  12   7       18.31       23.24      7.08 o 
  -6  12   7      247.37      302.16     24.65 o 
  -5  12   7      330.95      370.45     16.71 o 
  -4  12   7       52.43       47.73     13.22 o 
  -3  12   7       84.33       90.43      9.18 o 
  -2  12   7       50.12        0.00      5.21 o 
  -1  12   7      117.73      139.78      9.87 o 
  -9  13   7       15.60       20.59     13.22 o 
  -8  13   7       77.65       74.85     12.02 o 
  -7  13   7       16.99       25.56      7.64 o 
  -6  13   7        7.50        4.44      7.16 o 
  -5  13   7      279.77      317.73     19.69 o 
  -4  13   7       16.36       12.61      6.50 o 
  -3  13   7       18.76       20.97      8.08 o 
  -2 -17   8      241.77      235.35     14.35 o 
  -1 -17   8       58.46       71.33     14.43 o 
   0 -17   8       12.31        6.01     14.43 o 
   1 -17   8        0.73       14.03      9.62 o 
   2 -17   8     1041.72      995.84     44.88 o 
   3 -17   8       27.94       24.85     16.83 o 
   4 -17   8       59.56       76.14     12.82 o 
   5 -17   8      146.09      153.89     16.03 o 
  -4 -16   8        1.10       -3.48      6.21 o 
  -3 -16   8      476.61      441.80     20.64 o 
  -2 -16   8        8.01        8.22      6.41 o 
  -1 -16   8       40.96       27.25     10.82 o 
   0 -16   8      186.20      208.39     19.24 o 
   1 -16   8      522.18      498.12     28.45 o 
   2 -16   8        0.46        7.61      8.01 o 
   3 -16   8       39.48       41.28     10.02 o 
   4 -16   8       75.90       81.35     12.02 o 
   5 -16   8       11.02        9.22      6.81 o 
   6 -16   8        4.23        5.61      6.41 o 
   7 -16   8      302.44      320.59     18.03 o 
  -5 -15   8       66.24       67.97      8.18 o 
  -4 -15   8        1.92        4.07      4.72 o 
  -3 -15   8      135.48      140.59     10.30 o 
  -2 -15   8      362.55      342.55     14.63 o 
  -1 -15   8        0.30        4.41      7.21 o 
   0 -15   8       96.50      113.81     14.03 o 
   1 -15   8      187.20      211.19     16.83 o 
   2 -15   8      704.77      706.11     31.26 o 
   3 -15   8      132.45      148.68     13.63 o 
   4 -15   8        9.01       10.82      6.81 o 
   5 -15   8       78.50      103.79     10.82 o 
   6 -15   8      205.63      213.19     14.03 o 
   7 -15   8      234.71      232.03     14.03 o 
  -7 -14   8      436.32      450.84     22.44 o 
  -6 -14   8        8.96       -0.57      3.85 o 
  -5 -14   8       74.60       70.83      7.61 o 
  -4 -14   8       32.61       33.95      6.26 o 
  -3 -14   8       95.19      103.22      8.57 o 
  -2 -14   8       25.18       36.30      6.16 o 
  -1 -14   8      275.73      260.08     29.65 o 
   0 -14   8       57.38       60.51     10.82 o 
   1 -14   8       79.28       87.36     11.62 o 
   2 -14   8     1103.62     1088.42     55.30 o 
   3 -14   8      221.39      211.19     14.83 o 
   4 -14   8        9.83       13.63      6.41 o 
   5 -14   8        1.71        4.01      4.81 o 
   6 -14   8      607.84      664.43     33.66 o 
   7 -14   8        0.84        2.00      4.41 o 
   8 -14   8      273.83      254.87     12.02 o 
  -8 -13   8      148.56      153.42     12.23 o 
  -7 -13   8      209.21      190.17     10.59 o 
  -6 -13   8      223.73      249.27     13.23 o 
  -5 -13   8       96.55      100.29     13.00 o 
  -4 -13   8      203.61      231.12     10.98 o 
  -3 -13   8      313.94      326.51     26.85 o 
  -2 -13   8      118.36      147.32     10.02 o 
  -1 -13   8      441.77      420.38     21.64 o 
   0 -13   8      244.56      211.19     15.23 o 
   2 -13   8      244.52      263.29     15.23 o 
   3 -13   8      859.47      872.02     29.25 o 
   4 -13   8      248.19      283.73     22.84 o 
   5 -13   8        0.67        3.21      4.41 o 
   6 -13   8       76.66       80.55      7.61 o 
   7 -13   8      258.98      266.09     18.43 o 
   8 -13   8        0.50        0.00      2.00 o 
  -9 -12   8      371.75      375.90     20.98 o 
  -8 -12   8        2.92        2.18      5.61 o 
  -7 -12   8       53.17       57.46      6.64 o 
  -6 -12   8      385.23      425.09     14.35 o 
  -5 -12   8        7.76        3.79      4.69 o 
  -4 -12   8       89.72      125.36      9.06 o 
  -3 -12   8      204.36      167.80     10.98 o 
  -2 -12   8      588.76      568.84     15.78 o 
  -1 -12   8       62.31       53.18      5.68 o 
   0 -12   8     1076.49     1108.05     51.30 o 
   1 -12   8       80.46       67.32      8.82 o 
   2 -12   8      201.49      190.35     19.64 o 
   3 -12   8      637.39      660.02     22.44 o 
   4 -12   8      533.41      531.79     18.83 o 
   5 -12   8        4.49        5.97      2.50 o 
   6 -12   8      120.91      122.27      5.52 o 
   7 -12   8      784.79      821.19     14.58 o 
   8 -12   8      130.35      107.75      9.34 o 
   9 -12   8      155.55      164.71     12.82 o 
  -9 -11   8      412.07      427.01     18.03 o 
  -8 -11   8      674.38      715.96     28.05 o 
  -7 -11   8       15.99       15.18      4.43 o 
  -6 -11   8      275.84      250.19     12.71 o 
  -5 -11   8      416.96      404.59     12.61 o 
  -4 -11   8        3.08        4.55      3.55 o 
  -3 -11   8       14.25       15.07      3.93 o 
  -2 -11   8        2.79        2.35      3.18 o 
  -1 -11   8      751.40      774.16     17.14 o 
   0 -11   8      314.40      330.21     16.03 o 
   1 -11   8      203.11      200.77     12.02 o 
   2 -11   8       76.14       88.02      4.81 o 
   3 -11   8       11.45       12.58      4.21 o 
   4 -11   8      936.19      985.65     22.84 o 
   5 -11   8       93.29       67.06      4.89 o 
   6 -11   8      268.99      268.27      6.27 o 
   7 -11   8       80.54       98.79      5.06 o 
   8 -11   8      376.21      369.74      8.84 o 
   9 -11   8      458.40      453.24     21.64 o 
 -10 -10   8       42.92       40.16      5.58 o 
  -9 -10   8        0.45        5.90      3.85 o 
  -8 -10   8      472.33      493.81     14.23 o 
  -7 -10   8      620.83      609.89     19.17 o 
  -6 -10   8      587.79      628.44     15.98 o 
  -5 -10   8        8.80        3.37      3.26 o 
  -4 -10   8       96.67      109.39      6.35 o 
  -3 -10   8       92.21      105.99      6.06 o 
  -2 -10   8       28.41       21.01      3.85 o 
  -1 -10   8      851.16      925.84     20.67 o 
   0 -10   8      307.07      346.52     12.82 o 
   1 -10   8      925.10      991.24     13.52 o 
   2 -10   8      155.75      160.28      4.54 o 
   3 -10   8     4472.24     4875.84     75.44 o 
   4 -10   8      414.07      457.44      8.83 o 
   5 -10   8      288.24      307.54      9.11 o 
   6 -10   8      118.22      144.92      4.38 o 
   7 -10   8      375.21      394.18      7.49 o 
   8 -10   8       13.74       20.06      3.11 o 
   9 -10   8        1.38        2.00      5.61 o 
  10 -10   8      225.31      270.10     19.24 o 
 -11  -9   8       24.00       23.68      5.77 o 
 -10  -9   8       74.71       95.64     12.62 o 
  -9  -9   8      275.08      276.19      8.77 o 
  -8  -9   8        2.52        8.80      2.11 o 
  -7  -9   8       51.08       45.34      4.74 o 
  -6  -9   8        7.08        9.69      2.20 o 
  -5  -9   8      160.75      183.25      4.79 o 
  -4  -9   8       78.32       78.78      6.41 o 
  -3  -9   8      442.94      464.99     13.85 o 
  -2  -9   8     2656.03     2846.66     70.33 o 
  -1  -9   8      135.11      165.72      7.27 o 
   0  -9   8     1559.69     1640.04     20.76 o 
   1  -9   8      541.06      547.76      7.08 o 
   2  -9   8     2588.82     2723.46     37.47 o 
   3  -9   8      273.45      268.99      7.43 o 
   4  -9   8       41.64       35.43      2.29 o 
   5  -9   8      257.40      272.51      7.65 o 
   6  -9   8       60.53       69.61      2.75 o 
   7  -9   8      510.05      511.30     10.21 o 
   8  -9   8       91.09       77.74      9.22 o 
   9  -9   8       57.27       64.12     10.02 o 
  10  -9   8       13.80       18.43      8.42 o 
 -11  -8   8        7.30        5.84      2.62 o 
 -10  -8   8      337.48      328.45      9.77 o 
  -9  -8   8      408.24      457.86     12.52 o 
  -8  -8   8      529.89      576.53     11.42 o 
  -7  -8   8       11.63       15.89      3.55 o 
  -6  -8   8       65.94       73.61      2.57 o 
  -5  -8   8     3053.55     2998.95     46.41 o 
  -4  -8   8      129.57      150.21      3.61 o 
  -3  -8   8      195.08      203.03      3.32 o 
  -2  -8   8     1132.31     1266.35     28.85 o 
  -1  -8   8     2683.59     2675.98     40.40 o 
   0  -8   8        9.94       10.34      1.59 o 
   1  -8   8      373.08      419.18      6.47 o 
   2  -8   8      325.20      290.35      5.81 o 
   3  -8   8      106.07       89.81      4.43 o 
   4  -8   8      272.04      315.06      6.25 o 
   5  -8   8       76.69       84.11      3.11 o 
   6  -8   8      463.26      424.42      6.70 o 
   7  -8   8       31.56       42.48      2.83 o 
   8  -8   8      175.08      155.49     20.04 o 
   9  -8   8        3.53        9.62      6.81 o 
  10  -8   8       23.48       23.64     15.63 o 
 -12  -7   8       64.56       53.30     17.57 o 
 -11  -7   8       39.54       36.03      4.36 o 
 -10  -7   8      547.44      526.55     13.96 o 
  -9  -7   8       60.34       67.89      7.21 o 
  -8  -7   8      197.37      187.15      7.07 o 
  -7  -7   8      298.96      282.53     10.82 o 
  -6  -7   8      258.89      282.46     13.42 o 
  -5  -7   8      221.74      200.89      4.18 o 
  -4  -7   8     1109.98     1089.48     19.84 o 
  -3  -7   8      873.48      791.47     18.43 o 
  -2  -7   8       54.24       62.12      7.61 o 
  -1  -7   8     1014.82     1058.76     22.44 o 
   0  -7   8      259.32      233.30      4.79 o 
   1  -7   8      462.60      469.20     10.12 o 
   2  -7   8      216.85      262.49      4.41 o 
   3  -7   8     1572.81     1620.47     24.90 o 
   4  -7   8      110.36      131.58      3.64 o 
   5  -7   8      139.94      120.12      2.96 o 
   6  -7   8      510.70      562.53     11.55 o 
   7  -7   8      183.99      185.68      6.30 o 
   8  -7   8       27.76       38.87      8.01 o 
   9  -7   8       19.15       19.64     12.82 o 
  10  -7   8      358.02      395.93     24.85 o 
 -12  -6   8       12.23        7.66      7.81 o 
 -11  -6   8       21.49       17.42      4.22 o 
 -10  -6   8      343.83      365.85     11.02 o 
  -9  -6   8     1195.53     1200.39     23.04 o 
  -8  -6   8      650.64      646.87     12.21 o 
  -7  -6   8      150.02      165.90      6.21 o 
  -6  -6   8      463.41      461.56      9.35 o 
  -5  -6   8     1056.74     1022.59     14.63 o 
  -4  -6   8      378.54      383.11     10.82 o 
  -3  -6   8     2449.34     2578.78     56.91 o 
  -2  -6   8     3352.17     3525.73     89.77 o 
  -1  -6   8       58.71       43.28      3.61 o 
   0  -6   8     1429.86     1491.96     29.65 o 
   1  -6   8       44.76       49.43      3.53 o 
   2  -6   8     1461.72     1507.58     17.61 o 
   3  -6   8      649.96      605.25      7.62 o 
   4  -6   8      319.80      332.97      4.87 o 
   5  -6   8      550.86      621.35      8.94 o 
   6  -6   8        0.01        1.84      1.28 o 
   7  -6   8      473.15      488.51     20.44 o 
   8  -6   8      163.70      172.32     21.64 o 
   9  -6   8       49.58       48.49     10.42 o 
  10  -6   8        6.80       11.22     14.43 o 
 -13  -5   8        9.20        4.29      5.01 o 
 -12  -5   8       37.15       19.23      3.94 o 
 -11  -5   8       25.54       12.58     13.22 o 
 -10  -5   8       90.53       99.40      5.36 o 
  -9  -5   8      754.97      788.29     31.26 o 
  -8  -5   8      189.53      220.41      9.52 o 
  -7  -5   8      628.01      577.56     12.22 o 
  -6  -5   8       20.89       13.67      1.75 o 
  -5  -5   8     1639.69     1680.00     20.45 o 
  -4  -5   8      523.68      533.80      9.07 o 
  -3  -5   8       41.41       52.47      2.97 o 
  -2  -5   8     3639.89     3823.68     61.04 o 
  -1  -5   8      346.27      342.63      8.42 o 
   0  -5   8      523.22      552.62     11.22 o 
   1  -5   8     2260.37     2440.52     48.89 o 
   2  -5   8     2089.46     2085.83     31.59 o 
   3  -5   8      384.64      383.65      4.95 o 
   4  -5   8       24.33       21.79      1.93 o 
   5  -5   8      376.35      346.08      5.03 o 
   6  -5   8     1169.12     1198.62     49.69 o 
   7  -5   8        3.75        2.40      5.21 o 
   8  -5   8      267.66      261.68     16.43 o 
   9  -5   8       92.29       90.97     20.84 o 
  10  -5   8        4.89        0.00      6.41 o 
 -13  -4   8       80.64       79.55      5.85 o 
 -12  -4   8       88.81      127.42     42.68 o 
 -11  -4   8       50.21       54.40      7.59 o 
 -10  -4   8      541.54      523.38     14.16 o 
  -9  -4   8       30.97       48.48      5.38 o 
  -8  -4   8     1443.79     1364.84     22.84 o 
  -7  -4   8        5.71        9.02      1.82 o 
  -6  -4   8      165.86      194.45      5.31 o 
  -5  -4   8     3269.08     3480.74     59.75 o 
  -4  -4   8      892.85      874.14     16.71 o 
  -3  -4   8      329.25      408.42      8.07 o 
  -2  -4   8      451.57      542.24      8.20 o 
  -1  -4   8     1237.43     1046.68     20.04 o 
   0  -4   8       18.84       22.20      2.81 o 
   1  -4   8     1097.85     1284.38     23.24 o 
   2  -4   8      177.14      202.25      5.08 o 
   3  -4   8     1077.52     1078.43     14.75 o 
   4  -4   8        7.32        4.43      1.00 o 
   5  -4   8      186.33      192.05      9.18 o 
   6  -4   8      832.70      866.81     29.25 o 
   7  -4   8      604.18      629.57     25.65 o 
   8  -4   8      118.93      112.61     20.04 o 
   9  -4   8      144.88      182.34     16.43 o 
 -13  -3   8      380.53      370.69     14.43 o 
 -12  -3   8      116.12      159.24     37.67 o 
 -11  -3   8       22.89       18.23      2.74 o 
 -10  -3   8     1078.84     1108.71     18.24 o 
  -9  -3   8     1314.66     1301.80     27.82 o 
  -8  -3   8       96.37      106.06      6.48 o 
  -7  -3   8      267.80      261.93      5.89 o 
  -6  -3   8     3332.16     3225.27     93.37 o 
  -5  -3   8       42.37       60.00      3.25 o 
  -4  -3   8      257.82      336.05      6.41 o 
  -3  -3   8     1487.61     1470.04     20.25 o 
  -2  -3   8      214.90      169.60      3.82 o 
  -1  -3   8      363.50      372.93      6.55 o 
   0  -3   8     2944.93     2879.19     42.79 o 
   1  -3   8      401.90      429.70      5.65 o 
   2  -3   8      100.40      105.80      3.21 o 
   3  -3   8      190.44      193.08      3.65 o 
   4  -3   8     1445.53     1448.52     16.53 o 
   5  -3   8      640.18      670.84     23.24 o 
   6  -3   8       19.87       16.03      6.41 o 
   7  -3   8      919.38      990.23     50.09 o 
   8  -3   8       86.45       81.75     11.62 o 
   9  -3   8       11.56        7.61      8.01 o 
 -14  -2   8       17.60        2.81      6.01 o 
 -13  -2   8      255.98      265.71      7.76 o 
 -12  -2   8      258.79      275.88      7.90 o 
 -11  -2   8       29.12       35.49      3.14 o 
 -10  -2   8       28.66       24.57      3.55 o 
  -9  -2   8      140.49      172.04      6.47 o 
  -8  -2   8     2398.53     2471.77     37.03 o 
  -7  -2   8       19.08       15.23      2.06 o 
  -6  -2   8       65.32       86.75      3.82 o 
  -5  -2   8      597.29      478.13     16.83 o 
  -4  -2   8      413.99      344.09      7.31 o 
  -3  -2   8       80.21       94.57      4.21 o 
  -2  -2   8       31.91       46.70      3.65 o 
  -1  -2   8      937.60      794.83     13.42 o 
   0  -2   8      506.42      403.88     10.82 o 
   1  -2   8     1447.00     1495.49     20.01 o 
   2  -2   8     1104.68     1061.03     13.28 o 
   3  -2   8      441.85      462.82     11.02 o 
   4  -2   8       16.22       18.45      5.61 o 
   5  -2   8      384.84      370.69     16.43 o 
   6  -2   8      147.23      159.09     12.02 o 
   7  -2   8       59.61       61.31     10.02 o 
   8  -2   8      111.69       88.16     12.82 o 
   9  -2   8       62.91       61.31     12.82 o 
 -14  -1   8       49.57       29.26     10.42 o 
 -13  -1   8       35.80       33.62      3.77 o 
 -12  -1   8        3.99        2.95      2.18 o 
 -11  -1   8      156.61      162.82      6.83 o 
 -10  -1   8     1091.46     1096.49     25.52 o 
  -9  -1   8      272.31      314.40      6.64 o 
  -8  -1   8      425.02      370.62      8.84 o 
  -7  -1   8      240.05      202.96      5.65 o 
  -6  -1   8     2015.45     1912.73     32.17 o 
  -5  -1   8     1189.99     1191.52     17.70 o 
  -4  -1   8      516.95      490.35      8.20 o 
  -3  -1   8      929.61     1010.16     14.29 o 
  -2  -1   8        2.94        3.64      2.60 o 
  -1  -1   8      128.71       92.12      6.81 o 
   0  -1   8     2452.38     2341.18     34.23 o 
   1  -1   8      737.29      824.27     11.01 o 
   2  -1   8       13.90       17.49      1.92 o 
   3  -1   8      824.07      868.02     13.13 o 
   4  -1   8      152.31      159.94      8.42 o 
   5  -1   8      137.77      142.66     11.22 o 
   6  -1   8        5.55        6.41      6.01 o 
   7  -1   8        1.53        6.81      6.81 o 
   8  -1   8      308.87      315.38     21.64 o 
   9  -1   8       60.17       35.67     18.43 o 
 -14   0   8       14.49        7.99      6.01 o 
 -13   0   8      387.81      371.18     28.65 o 
 -12   0   8      346.37      353.06      9.24 o 
 -11   0   8      285.56      236.35      6.64 o 
 -10   0   8      292.28      312.48      9.42 o 
  -9   0   8      296.71      317.45      6.69 o 
  -8   0   8      333.96      386.62      7.34 o 
  -7   0   8     1514.12     1327.37     23.75 o 
  -6   0   8     1562.07     1575.59     24.78 o 
  -5   0   8       34.62       64.57      3.37 o 
  -4   0   8     3105.17     2711.78     44.32 o 
  -3   0   8     4067.91     4358.14     76.19 o 
  -2   0   8      249.74      273.99      7.41 o 
  -1   0   8     2292.43     2385.91     36.35 o 
   0   0   8     2954.82     2712.13     39.79 o 
   1   0   8      534.95      513.96      7.87 o 
   2   0   8      115.32       92.85      3.41 o 
   3   0   8       98.93       91.76      5.20 o 
   4   0   8      107.23       87.65      3.80 o 
   5   0   8        2.88       -2.81      5.21 o 
   6   0   8       19.53       24.85      7.61 o 
   7   0   8      313.12      316.99     20.44 o 
   8   0   8       34.40       30.06     16.43 o 
 -14   1   8        4.39        1.32      2.40 o 
 -13   1   8      212.36      207.19      7.35 o 
 -12   1   8      761.96      804.21     16.02 o 
 -11   1   8      353.75      332.17      8.06 o 
 -10   1   8      714.76      658.90     14.10 o 
  -9   1   8     1356.54     1394.32     21.69 o 
  -8   1   8      647.07      662.75     12.87 o 
  -7   1   8       73.82       75.16      4.97 o 
  -6   1   8     1025.72     1026.43     18.74 o 
  -5   1   8     2930.72     2645.77     42.36 o 
  -4   1   8        0.99        3.61      1.98 o 
  -3   1   8      823.23      788.55     12.47 o 
  -2   1   8        4.94        8.21      1.83 o 
  -1   1   8      451.73      401.03      7.70 o 
   0   1   8       61.47       64.65      5.01 o 
   1   1   8     2506.01     2510.52     40.47 o 
   2   1   8      521.45      497.86     17.23 o 
   3   1   8      182.11      194.08      3.45 o 
   4   1   8      259.00      265.97      8.81 o 
   5   1   8       53.97       59.31      9.22 o 
   6   1   8       31.25       42.08      9.22 o 
   7   1   8      105.07       87.36     12.42 o 
   8   1   8      167.94      165.91     27.25 o 
 -14   2   8      124.92      117.30     21.84 o 
 -13   2   8        0.61        2.48      2.47 o 
 -12   2   8       38.38       37.23      3.81 o 
 -11   2   8     1226.97     1224.92     20.69 o 
 -10   2   8      226.67      191.70      6.95 o 
  -9   2   8      395.38      369.15     11.82 o 
  -8   2   8     1007.37      882.86     23.44 o 
  -7   2   8       34.67       28.69      3.40 o 
  -6   2   8        0.14        3.39      2.40 o 
  -5   2   8      225.32      221.13      7.63 o 
  -4   2   8     6038.91     5703.08    227.82 o 
  -3   2   8        3.75        7.61      2.27 o 
  -2   2   8      262.69      230.78      6.49 o 
  -1   2   8      148.11       91.00      3.53 o 
   0   2   8      736.94      697.82     12.23 o 
   1   2   8      313.08      346.44      7.12 o 
   2   2   8        2.34        2.53      1.46 o 
   3   2   8      433.04      437.58     17.23 o 
   4   2   8       92.99      106.67      7.26 o 
   5   2   8      168.45      169.91     14.03 o 
   6   2   8      369.38      403.15     22.04 o 
   7   2   8       11.56       25.25     15.23 o 
 -14   3   8        8.85        7.34      3.76 o 
 -13   3   8      275.35      287.89     13.22 o 
 -12   3   8      149.34      168.83      6.31 o 
 -11   3   8      162.18      161.58      6.35 o 
 -10   3   8      172.81      157.46      7.33 o 
  -9   3   8      135.68      122.01      7.27 o 
  -8   3   8     1816.02     1798.48     75.94 o 
  -7   3   8     1336.04     1248.67     51.90 o 
  -6   3   8      710.57      720.60     21.84 o 
  -5   3   8       75.73       63.36      5.03 o 
  -4   3   8      666.58      616.15     31.46 o 
  -3   3   8     1554.22     1606.64     29.65 o 
  -2   3   8       16.55       15.45      2.68 o 
  -1   3   8      125.37      106.43      7.21 o 
   0   3   8     3905.54     3973.55     69.55 o 
   1   3   8      280.07      283.57      6.93 o 
   2   3   8       36.55       45.44      2.50 o 
   3   3   8      128.52      127.68      3.08 o 
   4   3   8      724.08      746.76      9.92 o 
   5   3   8       32.70       48.89      9.62 o 
   6   3   8       47.86       35.67      9.62 o 
   7   3   8      156.97      140.66     25.65 o 
 -14   4   8        1.55       -1.78      5.24 o 
 -13   4   8      168.55      174.90      7.88 o 
 -12   4   8      263.83      274.43     16.42 o 
 -11   4   8      309.03      303.67      9.88 o 
 -10   4   8      313.31      287.59      8.75 o 
  -9   4   8      550.93      506.08     15.23 o 
  -8   4   8      252.58      223.80      8.22 o 
  -7   4   8       83.38       83.84      6.43 o 
  -6   4   8      385.01      449.19     32.46 o 
  -5   4   8     1953.36     1837.81     74.54 o 
  -4   4   8      343.63      341.40     11.62 o 
  -3   4   8      343.31      366.81     10.50 o 
  -2   4   8      889.15      951.82     16.84 o 
  -1   4   8      785.77      872.09     15.43 o 
   0   4   8      335.15      333.24      9.02 o 
   1   4   8     1014.83     1095.52     29.25 o 
   2   4   8     1045.24     1135.82     17.67 o 
   3   4   8      182.61      205.26      8.82 o 
   4   4   8      109.80       90.87      5.83 o 
   5   4   8      146.23      150.28     14.03 o 
   6   4   8       12.31       26.05      9.22 o 
 -14   5   8       67.81       64.60      6.31 o 
 -13   5   8      104.55      137.24     13.94 o 
 -12   5   8        2.04        1.93      2.90 o 
 -11   5   8      655.34      606.15     14.95 o 
 -10   5   8      119.07      136.89     10.16 o 
  -9   5   8       84.49       84.71      6.09 o 
  -8   5   8      631.40      652.79     24.24 o 
  -7   5   8        2.47        1.00      2.83 o 
  -6   5   8        2.77        2.20      2.83 o 
  -5   5   8       17.04       24.70      3.82 o 
  -4   5   8     2716.36     2631.00    104.39 o 
  -3   5   8       64.46       91.27     10.22 o 
  -2   5   8       93.79      117.21     11.02 o 
  -1   5   8      319.02      352.68     12.02 o 
   0   5   8       17.53       31.49      5.48 o 
   1   5   8      252.55      231.92      6.50 o 
   2   5   8       54.06       50.35      3.85 o 
   3   5   8       50.08       52.07      3.11 o 
   4   5   8       45.09       39.91      3.53 o 
   5   5   8      121.02      117.82     13.22 o 
   6   5   8      132.92      159.09     16.03 o 
 -14   6   8       21.22       10.07      3.70 o 
 -13   6   8      156.27      159.94      9.91 o 
 -12   6   8      210.79      226.43      9.74 o 
 -11   6   8       71.85       76.41      7.40 o 
 -10   6   8      908.89      897.29     18.99 o 
  -9   6   8      352.29      310.01     11.17 o 
  -8   6   8       70.97       57.63      8.01 o 
  -7   6   8        4.41        7.60      3.82 o 
  -6   6   8      247.78      233.88     19.84 o 
  -5   6   8      267.57      242.27     19.04 o 
  -4   6   8       72.13       67.69      8.82 o 
  -3   6   8        3.88        9.22      3.40 o 
  -2   6   8      626.82      671.92     18.83 o 
  -1   6   8      648.54      721.85     17.34 o 
   0   6   8     2134.58     2292.89     46.31 o 
   1   6   8       77.56       85.57      5.63 o 
   2   6   8       13.26        7.47      2.40 o 
   3   6   8       17.59       18.12      2.74 o 
   4   6   8       97.19      110.94      6.49 o 
   5   6   8       22.98       46.49     10.42 o 
 -14   7   8       33.61       38.95      5.07 o 
 -13   7   8       74.83       92.61      9.36 o 
 -12   7   8      515.28      577.56     18.58 o 
 -11   7   8       59.13       71.06      6.79 o 
 -10   7   8      221.42      228.16     12.82 o 
  -9   7   8      196.11      211.11     10.62 o 
  -8   7   8      485.52      437.90     15.83 o 
  -7   7   8      681.84      663.62     58.51 o 
  -6   7   8      238.64      202.53     18.63 o 
  -5   7   8     2338.94     2199.93    147.87 o 
  -4   7   8        3.25        3.41      3.40 o 
  -3   7   8      132.48      139.70      9.04 o 
  -2   7   8       96.38      117.28     10.47 o 
  -1   7   8      622.90      687.47     23.44 o 
   0   7   8      318.93      333.42     11.03 o 
   1   7   8      280.61      304.05     10.19 o 
   2   7   8      130.32      141.68      6.89 o 
   3   7   8        0.90        5.25      2.32 o 
   4   7   8        1.69        3.21      6.41 o 
 -13   8   8       28.21       28.47      5.19 o 
 -12   8   8       51.69       60.55      9.15 o 
 -11   8   8      340.97      334.23     14.83 o 
 -10   8   8        7.07        7.71      4.79 o 
  -9   8   8      115.10      114.16      8.49 o 
  -8   8   8      271.03      266.09     11.62 o 
  -7   8   8      245.72      236.36     18.43 o 
  -6   8   8      159.45      159.90      9.07 o 
  -5   8   8      641.86      570.32     35.47 o 
  -4   8   8      996.42      975.00     31.46 o 
  -3   8   8        8.44       10.47      4.10 o 
  -2   8   8      468.35      522.47     17.23 o 
  -1   8   8      645.02      728.30     17.83 o 
   0   8   8      314.43      359.12     12.96 o 
   1   8   8        1.59        1.94      3.19 o 
   2   8   8      150.65      154.51      7.58 o 
   3   8   8        2.62        4.31      2.45 o 
 -13   9   8        9.18        7.16      4.21 o 
 -12   9   8        8.82       12.17      4.95 o 
 -11   9   8      325.84      342.39     13.58 o 
 -10   9   8      193.55      213.12     13.96 o 
  -9   9   8        9.26       11.86      7.21 o 
  -8   9   8      119.33      110.03     12.42 o 
  -7   9   8      465.67      456.95     39.27 o 
  -6   9   8       75.30       85.24     12.02 o 
  -5   9   8       56.49       59.69      8.55 o 
  -4   9   8      219.93      245.30     11.04 o 
  -3   9   8       37.48       34.93      6.65 o 
  -2   9   8      145.37      135.30      8.20 o 
  -1   9   8       47.45       49.26      5.76 o 
   0   9   8      117.22      132.79      7.47 o 
   1   9   8       92.99      118.67     17.03 o 
   2   9   8       43.35       39.63      4.67 o 
 -12  10   8      145.38      178.86     10.19 o 
 -11  10   8        7.42        9.29      5.29 o 
 -10  10   8      363.97      355.12     28.25 o 
  -9  10   8      499.29      525.70     46.29 o 
  -8  10   8      137.38      148.97     10.62 o 
  -7  10   8      211.35      214.60     14.74 o 
  -6  10   8      286.61      250.75     19.24 o 
  -5  10   8      728.06      794.39     29.86 o 
  -4  10   8        2.19        8.80      7.41 o 
  -3  10   8      406.60      404.14     14.86 o 
  -2  10   8        3.26        4.68      5.01 o 
  -1  10   8       54.70       51.27     35.67 o 
   0  10   8       23.11       13.03     12.82 o 
   1  10   8      309.31      347.15     14.51 o 
 -11  11   8      301.85      335.93     13.62 o 
 -10  11   8       45.73       42.50      8.07 o 
  -9  11   8       21.68        7.97      5.80 o 
  -8  11   8      365.52      386.33     45.08 o 
  -7  11   8      213.88      211.75     15.71 o 
  -6  11   8       17.06       18.43      6.52 o 
  -5  11   8       92.71      105.78      9.77 o 
  -4  11   8      515.01      611.75     24.09 o 
  -3  11   8       23.73       21.59      6.21 o 
  -2  11   8        1.44        4.13      4.51 o 
  -1  11   8      226.39      258.88     14.01 o 
   0  11   8       85.29       50.16     46.09 o 
 -10  12   8       23.61       36.97     14.02 o 
  -9  12   8       14.57       10.79      8.22 o 
  -8  12   8       44.61       38.21      8.20 o 
  -7  12   8      198.57      205.18     20.44 o 
  -6  12   8      158.73      159.84     16.63 o 
  -5  12   8        2.25        0.88      4.95 o 
  -4  12   8      150.49      170.17     15.83 o 
  -3  12   8       55.03       29.64     24.65 o 
  -2  12   8       10.53        0.00      5.21 o 
  -7  13   8      101.56      105.01     11.76 o 
  -6  13   8       38.87       37.56      8.64 o 
  -2 -17   9        6.11        6.14      5.68 o 
  -1 -17   9      132.28      125.20     12.22 o 
   0 -17   9       35.09       35.27     12.02 o 
   1 -17   9      506.55      494.92     30.46 o 
   2 -17   9       17.39       36.87     11.62 o 
   3 -17   9       39.95       42.08     11.22 o 
   4 -17   9      238.13      215.20     18.43 o 
  -4 -16   9      377.01      358.23     22.64 o 
  -3 -16   9       15.96       11.30      6.06 o 
  -2 -16   9       24.27       19.46      6.35 o 
  -1 -16   9      108.37      104.44      9.91 o 
   0 -16   9      321.60      362.27     38.47 o 
   1 -16   9       25.09       19.64      9.62 o 
   2 -16   9       29.02       35.67     10.02 o 
   3 -16   9       70.23       71.33     11.62 o 
   4 -16   9        2.92       12.82      7.61 o 
   5 -16   9       13.33        9.62      6.81 o 
   6 -16   9      137.49      141.06     12.82 o 
  -6 -15   9       66.64       58.11     10.42 o 
  -5 -15   9       68.14       76.26      8.57 o 
  -4 -15   9      142.29      138.33     10.59 o 
  -3 -15   9       20.26       22.31      6.26 o 
  -2 -15   9       19.18       14.82      5.68 o 
  -1 -15   9       16.62       17.06      6.49 o 
   0 -15   9      444.66      418.01     33.26 o 
   1 -15   9        3.48        4.01      6.81 o 
   2 -15   9      310.11      332.62     20.04 o 
   3 -15   9       42.29       53.30      9.62 o 
   4 -15   9      123.05      127.84     12.02 o 
   5 -15   9        2.64       -4.81      5.61 o 
   6 -15   9       19.02       14.43     10.42 o 
   7 -15   9      229.64      241.91     10.41 o 
  -7 -14   9       97.03      116.04     22.24 o 
  -6 -14   9       96.73       85.99     10.98 o 
  -5 -14   9      223.62      238.01     14.30 o 
  -4 -14   9       40.39       34.15      7.30 o 
  -3 -14   9      237.14      207.75     12.90 o 
  -2 -14   9        3.00        6.92      4.62 o 
  -1 -14   9      272.51      259.91     11.55 o 
   0 -14   9        3.18        2.74      4.04 o 
   1 -14   9     1330.48     1287.59     46.09 o 
   2 -14   9        1.56       12.02      6.81 o 
   3 -14   9      291.80      269.70     16.03 o 
   4 -14   9      146.23      182.74     20.44 o 
   5 -14   9        7.61        5.61      5.21 o 
   6 -14   9        9.08       12.42      3.53 o 
   7 -14   9      145.71      158.51      7.73 o 
   8 -14   9      387.70      368.88     11.54 o 
  -8 -13   9      287.34      296.29     13.86 o 
  -7 -13   9      102.59      111.30      8.95 o 
  -6 -13   9      114.66       98.56     10.88 o 
  -5 -13   9      564.18      535.44     17.91 o 
  -4 -13   9     1647.83     1633.24     44.60 o 
  -3 -13   9      111.27      102.46      8.18 o 
  -2 -13   9       24.53       16.65      6.26 o 
  -1 -13   9       93.26      103.20      7.51 o 
   0 -13   9      577.27      577.79     25.25 o 
   1 -13   9      913.62      909.97     21.80 o 
   2 -13   9      320.40      297.35     25.65 o 
   3 -13   9      952.98      955.37     32.06 o 
   4 -13   9      212.41      207.20      8.16 o 
   5 -13   9      194.01      228.78      8.04 o 
   6 -13   9      597.45      614.68     11.40 o 
   7 -13   9       17.46       23.32      4.33 o 
   8 -13   9       45.16       39.27      3.17 o 
  -9 -12   9       10.17       -1.43      4.01 o 
  -8 -12   9      274.66      292.55     14.37 o 
  -7 -12   9      215.25      231.01     16.03 o 
  -6 -12   9       57.60       60.00      6.82 o 
  -5 -12   9       83.93       91.58      7.61 o 
  -4 -12   9     1248.37     1293.81     38.07 o 
  -3 -12   9      202.92      176.06      8.95 o 
  -2 -12   9       33.39       40.76      5.48 o 
  -1 -12   9      187.04      170.72     13.58 o 
   0 -12   9     1146.23     1152.97     24.99 o 
   1 -12   9        9.48        7.66      3.76 o 
   2 -12   9      475.36      500.90     13.06 o 
   3 -12   9      273.28      273.95      5.63 o 
   4 -12   9        3.27        6.24      2.78 o 
   5 -12   9      105.97      105.67      4.37 o 
   6 -12   9      519.79      509.00      9.31 o 
   7 -12   9      440.94      449.29      9.81 o 
   8 -12   9        8.82        6.06      1.96 o 
  -9 -11   9       82.31       81.35      7.31 o 
  -8 -11   9      116.16      105.47     12.50 o 
  -7 -11   9      858.85      951.10     35.47 o 
  -6 -11   9      473.79      514.03     15.43 o 
  -5 -11   9      638.28      701.99     22.25 o 
  -4 -11   9      598.67      563.65     26.85 o 
  -3 -11   9      538.09      519.74     17.57 o 
  -2 -11   9      191.55      188.52      8.28 o 
  -1 -11   9       42.14       51.95      8.01 o 
   0 -11   9      261.14      216.63     10.38 o 
   1 -11   9     2292.66     2335.56     33.25 o 
   2 -11   9      234.78      255.56      4.86 o 
   3 -11   9       24.03       23.82      2.38 o 
   4 -11   9       29.94       36.79      3.69 o 
   5 -11   9       18.67       15.21      2.23 o 
   6 -11   9       12.68       12.15      2.46 o 
   7 -11   9      121.74      128.54      4.58 o 
   8 -11   9      151.05      135.45     11.22 o 
   9 -11   9        0.89       -2.00      9.22 o 
 -10 -10   9       91.69       88.57      8.64 o 
  -9 -10   9       53.25       61.84      8.18 o 
  -8 -10   9      764.37      790.83     20.50 o 
  -7 -10   9        0.49        0.59      3.18 o 
  -6 -10   9       67.11       67.09      7.98 o 
  -5 -10   9     1062.07     1093.07     41.08 o 
  -4 -10   9       87.45      101.13      6.52 o 
  -3 -10   9      317.45      323.78     10.08 o 
  -2 -10   9       33.34       43.27      7.56 o 
  -1 -10   9      405.32      389.17     11.62 o 
   0 -10   9      897.33      946.56     12.01 o 
   1 -10   9      852.44      939.07     13.44 o 
   2 -10   9     1111.98     1130.76     15.16 o 
   3 -10   9     2636.92     2837.06     42.33 o 
   4 -10   9      263.52      278.89      5.76 o 
   5 -10   9      212.02      241.57      5.51 o 
   6 -10   9      378.30      375.75      8.47 o 
   7 -10   9       55.60       39.60      3.86 o 
   8 -10   9        3.99        8.01      9.62 o 
   9 -10   9       18.86       14.43      7.21 o 
 -11  -9   9       54.89       43.13      5.23 o 
 -10  -9   9       37.15       31.04      3.58 o 
  -9  -9   9       30.09       17.39      3.36 o 
  -8  -9   9      287.43      300.54     14.46 o 
  -7  -9   9       19.19        4.70      7.81 o 
  -6  -9   9      133.25      125.72      4.43 o 
  -5  -9   9       92.77       96.25      2.29 o 
  -4  -9   9     1151.43     1107.71     51.30 o 
  -3  -9   9      138.37      140.21      1.98 o 
  -2  -9   9       55.89       51.52      2.32 o 
  -1  -9   9      114.71      137.66      5.15 o 
   0  -9   9     3477.54     3736.38     67.50 o 
   1  -9   9      153.45      155.19      4.79 o 
   2  -9   9       92.88       96.39      3.45 o 
   3  -9   9       21.03       22.73      2.50 o 
   4  -9   9      160.49      162.96      6.29 o 
   5  -9   9       90.23      113.64      3.64 o 
   6  -9   9      457.52      501.11     13.56 o 
   7  -9   9      124.02      130.55      4.65 o 
   8  -9   9        0.36        2.00      5.21 o 
   9  -9   9       65.71       68.13     10.82 o 
 -11  -8   9        0.41        3.10      2.81 o 
 -10  -8   9        4.08        2.35      2.35 o 
  -9  -8   9      194.72      211.76     20.64 o 
  -8  -8   9      100.72      108.57      7.01 o 
  -7  -8   9      806.84      882.44     14.46 o 
  -6  -8   9       28.78       17.04      3.41 o 
  -5  -8   9     1572.27     1564.36     24.55 o 
  -4  -8   9       26.89       22.85      3.21 o 
  -3  -8   9      251.27      214.00      8.82 o 
  -2  -8   9     1019.29     1034.32     24.45 o 
  -1  -8   9        5.03        6.46      1.17 o 
   0  -8   9      742.13      817.39     16.63 o 
   1  -8   9     1359.38     1515.71     21.61 o 
   2  -8   9      190.73      182.36      5.34 o 
   3  -8   9      637.45      608.78      8.61 o 
   4  -8   9      235.03      257.85      8.93 o 
   5  -8   9      255.82      246.49      7.26 o 
   6  -8   9       85.94       79.75      2.71 o 
   7  -8   9       60.54       40.01      9.82 o 
   8  -8   9      186.32      193.16     14.03 o 
   9  -8   9        5.89        2.40      6.41 o 
 -12  -7   9      340.88      348.15     16.43 o 
 -11  -7   9      137.11      144.87      7.94 o 
 -10  -7   9       11.12       10.87      3.18 o 
  -9  -7   9      192.75      199.46      6.52 o 
  -8  -7   9      892.02      919.98     16.56 o 
  -7  -7   9        8.90        8.86      2.11 o 
  -6  -7   9        2.51        4.48      2.40 o 
  -5  -7   9     1125.95     1129.92     16.55 o 
  -4  -7   9       49.68       58.11      5.61 o 
  -3  -7   9      186.75      208.39      8.42 o 
  -2  -7   9     2345.54     2374.40     53.30 o 
  -1  -7   9      364.90      377.50     15.23 o 
   0  -7   9      372.93      458.05     16.43 o 
   1  -7   9     1094.47     1085.98     17.22 o 
   2  -7   9       48.51       37.38      2.11 o 
   3  -7   9        5.91        8.29      1.79 o 
   4  -7   9        0.94        1.31      1.17 o 
   5  -7   9      667.40      625.09      7.93 o 
   6  -7   9       52.84       54.85      1.81 o 
   7  -7   9        0.20       -6.01      6.01 o 
   8  -7   9      167.32      156.29     21.64 o 
   9  -7   9      278.63      288.94     20.04 o 
 -12  -6   9       27.35       16.73      4.79 o 
 -11  -6   9      431.25      422.24     32.66 o 
 -10  -6   9       40.91       27.63      4.26 o 
  -9  -6   9      183.71      183.55     12.42 o 
  -8  -6   9     2072.78     2064.58     50.69 o 
  -7  -6   9      721.15      751.35     17.77 o 
  -6  -6   9       31.28       65.58      3.09 o 
  -5  -6   9        3.31        3.54      1.87 o 
  -4  -6   9     1460.72     1467.52     32.86 o 
  -3  -6   9      670.17      724.94     17.23 o 
  -2  -6   9        7.96       30.06      4.01 o 
  -1  -6   9      723.54      779.04     22.04 o 
   0  -6   9     3079.56     3102.95     76.94 o 
   1  -6   9        4.73       10.74      1.83 o 
   2  -6   9     1036.49     1104.81     16.20 o 
   3  -6   9       39.53       31.02      5.33 o 
   4  -6   9     1481.41     1528.71     19.43 o 
   5  -6   9       24.63       33.61      1.83 o 
   6  -6   9      418.18      414.65     10.93 o 
   7  -6   9      171.54      185.94     20.84 o 
   8  -6   9       17.97       26.45      8.42 o 
   9  -6   9      188.45      214.00     18.03 o 
 -13  -5   9      140.78      131.05      9.24 o 
 -12  -5   9        1.66        1.08      5.41 o 
 -11  -5   9      183.08      273.98     72.13 o 
 -10  -5   9       18.28       29.38      4.73 o 
  -9  -5   9       24.67       25.30      5.58 o 
  -8  -5   9       94.38       83.62      6.45 o 
  -7  -5   9     1640.85     1647.75     22.37 o 
  -6  -5   9      702.39      665.47      9.47 o 
  -5  -5   9       12.50       23.25      4.67 o 
  -4  -5   9       92.97       85.34      4.81 o 
  -3  -5   9      537.79      557.56     18.83 o 
  -2  -5   9     2205.57     2111.33     40.07 o 
  -1  -5   9       60.21       71.77      3.81 o 
   0  -5   9     1232.60     1428.25     28.45 o 
   1  -5   9      793.84      862.00     21.64 o 
   2  -5   9     1376.40     1450.49     22.90 o 
   3  -5   9       87.84      103.68     14.03 o 
   4  -5   9     1324.39     1437.52     18.30 o 
   5  -5   9      508.72      513.58     13.56 o 
   6  -5   9        0.39        0.00      4.01 o 
   7  -5   9      213.14      216.40     15.23 o 
   8  -5   9      448.03      447.23     24.04 o 
 -13  -4   9      222.94      243.96     18.63 o 
 -12  -4   9      349.37      344.37     12.57 o 
 -11  -4   9      104.19      109.31     17.03 o 
 -10  -4   9        0.73       -2.00      2.68 o 
  -9  -4   9      312.69      328.45      9.18 o 
  -8  -4   9     1568.12     1615.73     27.94 o 
  -7  -4   9       55.41       60.64      6.83 o 
  -6  -4   9     1187.88     1229.78     26.45 o 
  -5  -4   9      399.43      452.52     10.07 o 
  -4  -4   9      629.60      596.95      9.91 o 
  -3  -4   9      782.58      842.05     12.74 o 
  -2  -4   9     2315.45     2436.65     38.87 o 
  -1  -4   9      219.66      218.50      4.39 o 
   0  -4   9        8.54        7.00      1.92 o 
   1  -4   9     3252.87     3158.54     57.11 o 
   2  -4   9        8.42        9.31      1.75 o 
   3  -4   9       24.60       40.64      4.81 o 
   4  -4   9      112.71      127.73      3.47 o 
   5  -4   9     1439.10     1297.83     55.86 o 
   6  -4   9       73.90       96.98     10.42 o 
   7  -4   9        5.19       -1.20      9.22 o 
   8  -4   9      205.79      190.35     16.43 o 
 -13  -3   9        0.35        2.00      4.01 o 
 -12  -3   9      254.21      271.88      7.45 o 
 -11  -3   9     1005.78     1010.07     18.04 o 
 -10  -3   9      136.84      121.69      5.24 o 
  -9  -3   9      829.61      839.78     14.65 o 
  -8  -3   9     1935.65     1979.86     28.20 o 
  -7  -3   9     1346.42     1377.75     27.45 o 
  -6  -3   9      292.74      300.54      7.19 o 
  -5  -3   9        5.63        6.20      2.11 o 
  -4  -3   9      342.89      344.29      8.42 o 
  -3  -3   9      279.80      288.99      6.55 o 
  -2  -3   9       79.90       74.57      3.41 o 
  -1  -3   9       44.11       40.15      3.01 o 
   0  -3   9      633.50      546.75      8.67 o 
   1  -3   9      137.12      133.45      2.97 o 
   2  -3   9     1155.80     1195.26     16.17 o 
   3  -3   9       79.05       89.39      3.09 o 
   4  -3   9     1632.89     1578.66     38.13 o 
   5  -3   9       92.12       85.76     14.83 o 
   6  -3   9       54.62       50.09     14.03 o 
   7  -3   9      147.24      137.05     13.22 o 
   8  -3   9       11.76        6.01      7.21 o 
 -14  -2   9       94.45        6.41      7.21 o 
 -13  -2   9      202.81      219.72      7.53 o 
 -12  -2   9        5.88        9.72      2.74 o 
 -11  -2   9       36.77       47.05      3.64 o 
 -10  -2   9      179.74      176.95      7.27 o 
  -9  -2   9        5.38       11.64      2.76 o 
  -8  -2   9        7.91       11.74      2.69 o 
  -7  -2   9      748.90      751.82     23.04 o 
  -6  -2   9      477.09      409.20      8.44 o 
  -5  -2   9       18.87       22.98      3.26 o 
  -4  -2   9       10.11       27.41      3.26 o 
  -3  -2   9     1838.72     1714.39     27.26 o 
  -2  -2   9      216.52      248.08      6.06 o 
  -1  -2   9      411.73      391.10      9.42 o 
   0  -2   9      184.09      173.88      5.48 o 
   1  -2   9     1216.58     1201.47     16.75 o 
   2  -2   9      293.72      287.83      4.90 o 
   3  -2   9      129.90      131.74      2.15 o 
   4  -2   9     1046.29     1007.72     22.44 o 
   5  -2   9        8.09        0.80      4.81 o 
   6  -2   9       20.02       24.04      7.61 o 
   7  -2   9       26.76       23.24      8.42 o 
   8  -2   9       51.64       62.92     12.42 o 
 -14  -1   9        7.94        7.61      3.29 o 
 -13  -1   9       26.92       19.68      4.73 o 
 -12  -1   9      320.62      341.67      8.30 o 
 -11  -1   9       31.56       23.22      3.17 o 
 -10  -1   9      188.78      196.82      7.64 o 
  -9  -1   9        3.61        6.16      2.29 o 
  -8  -1   9       20.70       46.93      3.94 o 
  -7  -1   9       15.24       15.70      3.23 o 
  -6  -1   9      703.67      633.15     13.29 o 
  -5  -1   9      416.16      381.08      7.79 o 
  -4  -1   9     1586.50     1414.38     21.53 o 
  -3  -1   9     1326.00     1286.00     27.65 o 
  -2  -1   9     2204.17     2116.18     31.70 o 
  -1  -1   9      729.82      687.97     13.28 o 
   0  -1   9      454.49      500.22      7.35 o 
   1  -1   9     1225.67     1101.63     17.34 o 
   2  -1   9        5.33        2.92      0.96 o 
   3  -1   9      302.35      265.84      4.66 o 
   4  -1   9       49.10       60.36      2.20 o 
   5  -1   9      170.15      189.95     13.63 o 
   6  -1   9       26.17       32.06      8.42 o 
   7  -1   9      163.10      159.09     15.63 o 
   8  -1   9      165.61      162.70     17.63 o 
 -14   0   9      144.81      143.28     16.03 o 
 -13   0   9        1.10       -0.70      3.03 o 
 -12   0   9       10.26        0.24      6.86 o 
 -11   0   9      522.50      529.66     11.76 o 
 -10   0   9       81.85       91.45      6.63 o 
  -9   0   9        0.40        1.04      2.06 o 
  -8   0   9      850.31      789.04     15.01 o 
  -7   0   9     4438.94     4289.97     79.06 o 
  -6   0   9     1341.07     1343.26     24.59 o 
  -5   0   9      429.89      449.16     10.25 o 
  -4   0   9     4848.67     4704.86     84.15 o 
  -3   0   9     1627.16     1432.41     24.45 o 
  -2   0   9      233.13      197.51      5.57 o 
  -1   0   9      431.48      434.42      7.35 o 
   0   0   9      975.11      893.03     13.92 o 
   1   0   9      134.15      125.58      9.22 o 
   2   0   9      312.43      351.56      6.21 o 
   3   0   9      298.62      327.57     10.71 o 
   4   0   9      253.49      247.85      9.02 o 
   5   0   9      364.76      362.67     19.24 o 
   6   0   9      224.97      248.46     17.63 o 
   7   0   9       30.81       36.07     10.42 o 
 -14   1   9      223.22      197.96      8.09 o 
 -13   1   9      183.37      182.87      7.68 o 
 -12   1   9      408.48      420.19     12.04 o 
 -11   1   9      388.46      424.25     13.10 o 
 -10   1   9      285.51      259.14     11.46 o 
  -9   1   9      771.15      681.15     14.16 o 
  -8   1   9        5.36        3.54      2.68 o 
  -7   1   9     3703.48     3539.25     68.58 o 
  -6   1   9       94.70       97.00     14.83 o 
  -5   1   9      567.67      496.03     10.06 o 
  -4   1   9      804.59      757.05     16.23 o 
  -3   1   9     1495.29     1402.40     27.16 o 
  -2   1   9       92.28      100.81      4.60 o 
  -1   1   9      157.24      150.77      4.22 o 
   0   1   9     1566.14     1555.17     22.91 o 
   1   1   9      705.29      730.83     17.63 o 
   2   1   9        2.14        3.91      1.63 o 
   3   1   9       24.68       24.49      1.70 o 
   4   1   9     1301.07     1222.29     48.64 o 
   5   1   9        6.83       14.03      7.21 o 
   6   1   9      199.81      188.75     16.43 o 
   7   1   9        5.28       18.03     15.23 o 
 -14   2   9       45.68       33.70      7.66 o 
 -13   2   9       70.44       69.66      7.76 o 
 -12   2   9      883.51      943.85     21.58 o 
 -11   2   9        5.35        7.31      3.09 o 
 -10   2   9       86.82       79.74      4.68 o 
  -9   2   9      833.34      754.69     15.86 o 
  -8   2   9      123.56      106.93      5.80 o 
  -7   2   9      622.72      612.35     15.42 o 
  -6   2   9     2684.67     2709.42    101.19 o 
  -5   2   9       12.84       21.62      3.25 o 
  -4   2   9      920.49      918.10     25.05 o 
  -3   2   9      808.07      749.75     15.21 o 
  -2   2   9     1157.31     1107.08     34.86 o 
  -1   2   9        1.36        9.69      5.41 o 
   0   2   9       14.91       23.29      4.81 o 
   1   2   9      948.54      920.60     20.64 o 
   2   2   9        3.16        4.81      1.54 o 
   3   2   9      507.26      521.65     19.44 o 
   4   2   9      238.02      202.09      3.55 o 
   5   2   9      357.49      345.84     20.84 o 
   6   2   9       22.76       24.04      9.62 o 
   7   2   9        7.37        2.00     11.62 o 
 -14   3   9        3.89        1.37      2.62 o 
 -13   3   9        0.78       -0.43      2.96 o 
 -12   3   9        7.59       14.14      3.61 o 
 -11   3   9      799.87      829.71     17.90 o 
 -10   3   9       18.10       21.01      3.51 o 
  -9   3   9      558.21      490.20     12.30 o 
  -8   3   9     1372.36     1198.43     43.88 o 
  -7   3   9     2103.14     1943.65     87.16 o 
  -6   3   9      774.22      747.13     31.66 o 
  -5   3   9        7.44        6.47      3.45 o 
  -4   3   9     2403.70     2328.64     88.96 o 
  -3   3   9       28.96       20.64      3.12 o 
  -2   3   9       10.51        1.36      3.61 o 
  -1   3   9     1488.71     1554.95     26.03 o 
   0   3   9      301.92      313.80      7.19 o 
   1   3   9      476.76      487.10     12.82 o 
   2   3   9      592.73      601.57     15.43 o 
   3   3   9      584.38      558.68     23.84 o 
   4   3   9      214.57      218.71      5.03 o 
   5   3   9       16.60       21.24      8.82 o 
   6   3   9      251.20      276.91     20.84 o 
 -14   4   9      129.43      115.21     10.20 o 
 -13   4   9      144.42      138.12      7.91 o 
 -12   4   9      419.88      404.87     11.11 o 
 -11   4   9      101.24       95.95      7.39 o 
 -10   4   9      232.07      207.17     10.37 o 
  -9   4   9        7.86        8.00      5.41 o 
  -8   4   9       37.28       38.14      5.01 o 
  -7   4   9     1457.81     1368.21     73.74 o 
  -6   4   9       93.32       79.24      6.73 o 
  -5   4   9       51.70       60.46      4.67 o 
  -4   4   9       32.90       31.93      3.82 o 
  -3   4   9      701.73      691.12     19.64 o 
  -2   4   9       44.33       58.34      4.22 o 
  -1   4   9       71.80       89.48      4.51 o 
   0   4   9     1110.60     1210.86     20.76 o 
   1   4   9      343.57      369.31     11.41 o 
   2   4   9       46.72       59.19      3.08 o 
   3   4   9       24.95       25.02      2.04 o 
   4   4   9      319.03      311.22     31.66 o 
   5   4   9       38.65       46.49     10.82 o 
 -14   5   9       62.22       53.84      6.12 o 
 -13   5   9        5.40        6.89      3.56 o 
 -12   5   9      903.76      950.40     22.14 o 
 -11   5   9       30.03       44.13      4.94 o 
 -10   5   9      206.38      202.89      9.18 o 
  -9   5   9      104.57      108.37      7.07 o 
  -8   5   9      162.91      140.50      7.51 o 
  -7   5   9        4.08       13.83      3.97 o 
  -6   5   9       88.98      140.58      6.94 o 
  -5   5   9       81.71       75.67      6.73 o 
  -4   5   9        1.52        3.34      2.97 o 
  -3   5   9      280.32      268.87      8.62 o 
  -2   5   9      113.33      109.58      6.60 o 
  -1   5   9       15.04       15.82      3.25 o 
   0   5   9     1090.21     1143.79     27.73 o 
   1   5   9      998.76     1100.81     19.53 o 
   2   5   9        6.10       16.93      2.97 o 
   3   5   9        4.17       14.63      2.69 o 
   4   5   9       61.64       47.69     10.42 o 
   5   5   9      297.06      338.23     22.84 o 
 -14   6   9        8.33        2.46      3.23 o 
 -13   6   9       24.33       31.84      5.57 o 
 -12   6   9      140.98      136.37      7.78 o 
 -11   6   9      158.38      171.05      9.93 o 
 -10   6   9      100.95      108.57      7.92 o 
  -9   6   9      157.93      158.75     10.74 o 
  -8   6   9      298.15      333.67     12.42 o 
  -7   6   9      446.57      492.27     28.05 o 
  -6   6   9       11.26       10.85      4.10 o 
  -5   6   9       61.33       57.47      5.52 o 
  -4   6   9      127.31      135.04      6.94 o 
  -3   6   9       14.63       27.63      4.39 o 
  -2   6   9       65.28       82.61      6.65 o 
  -1   6   9      749.70      835.91     20.44 o 
   0   6   9        6.12       12.42      3.81 o 
   1   6   9      313.56      325.67     10.00 o 
   2   6   9       85.05       76.66      3.94 o 
   3   6   9       18.72       15.19      3.41 o 
   4   6   9       40.18       46.49     10.42 o 
 -13   7   9      258.35      255.02     17.34 o 
 -12   7   9      206.31      188.92     17.51 o 
 -11   7   9       17.94       25.24      5.06 o 
 -10   7   9      477.43      514.52     22.44 o 
  -9   7   9       99.81      114.52      8.20 o 
  -8   7   9       23.82       13.06      5.82 o 
  -7   7   9     2669.93     2620.63    183.34 o 
  -6   7   9      400.85      372.03     33.26 o 
  -5   7   9        9.53        9.07      4.10 o 
  -4   7   9      294.81      271.98     19.64 o 
  -3   7   9     1615.07     1632.62     39.27 o 
  -2   7   9      242.55      270.35     11.70 o 
  -1   7   9        3.12        8.33      4.37 o 
   0   7   9      167.94      181.28      8.61 o 
   1   7   9      110.70      126.73      6.91 o 
   2   7   9       29.21       30.27      5.81 o 
   3   7   9        6.76        7.68      3.46 o 
 -13   8   9        2.55        9.96      4.25 o 
 -12   8   9      378.20      383.36     41.41 o 
 -11   8   9        0.84        4.76      4.70 o 
 -10   8   9      302.75      326.03     16.75 o 
  -9   8   9      266.85      275.50     19.83 o 
  -8   8   9      202.90      201.99     11.05 o 
  -7   8   9       24.05       29.08      7.41 o 
  -6   8   9      408.11      403.82     18.03 o 
  -5   8   9      259.54      248.60     19.04 o 
  -4   8   9       15.72       21.82      5.24 o 
  -3   8   9      446.18      472.88     16.43 o 
  -2   8   9      392.91      377.72     14.68 o 
  -1   8   9       42.38       56.80      5.76 o 
   0   8   9       33.42       37.86      5.93 o 
   1   8   9      417.83      476.19     16.23 o 
   2   8   9       24.15       33.99      4.97 o 
 -12   9   9      239.01      266.38     15.15 o 
 -11   9   9      136.61      153.25      9.16 o 
 -10   9   9      104.59      103.16     10.42 o 
  -9   9   9      573.61      536.35     37.87 o 
  -8   9   9      356.87      383.88     28.65 o 
  -7   9   9      559.57      589.56     43.68 o 
  -6   9   9      102.52      109.58     15.63 o 
  -5   9   9      153.30      156.61     12.01 o 
  -4   9   9      227.69      221.43     16.23 o 
  -3   9   9       38.94       46.09      7.68 o 
  -2   9   9       93.43      120.30      8.33 o 
  -1   9   9      100.58      131.74      8.16 o 
   0   9   9        5.60        6.41      3.82 o 
   1   9   9      100.62       89.05      6.33 o 
 -11  10   9      288.76      346.54     23.17 o 
 -10  10   9      167.56      184.00     15.17 o 
  -9  10   9        8.17       -1.80      4.82 o 
  -8  10   9        4.60       19.05      7.63 o 
  -7  10   9      724.13      737.85     34.66 o 
  -6  10   9      150.86      133.91     10.20 o 
  -5  10   9        6.26        9.22      5.38 o 
  -4  10   9      274.30      351.17     14.86 o 
  -3  10   9      161.84      225.52     12.02 o 
  -2  10   9       38.31       21.38     18.43 o 
  -1  10   9      108.97      113.31      8.44 o 
   0  10   9      131.02      145.66      8.77 o 
 -10  11   9      235.08      271.82     31.46 o 
  -9  11   9       72.82       69.17      9.49 o 
  -8  11   9       25.13       27.32      7.51 o 
  -7  11   9        6.01       -2.75      5.41 o 
  -6  11   9      402.00      461.56     63.12 o 
  -5  11   9       15.05       12.30      6.09 o 
  -4  11   9       43.75       67.90     10.20 o 
  -3  11   9       15.62        6.45      6.81 o 
  -2  11   9       85.64       78.00     52.90 o 
  -8  12   9       67.77       73.61     10.34 o 
  -7  12   9       45.14       40.38      8.64 o 
  -6  12   9       73.32      102.51     13.42 o 
  -5  12   9      107.58      120.66     17.43 o 
  -2 -17  10       11.18       10.71      6.55 o 
  -1 -17  10       24.97       19.70      8.95 o 
   0 -17  10      153.35      143.91     13.26 o 
   1 -17  10        8.94       10.12      5.87 o 
   2 -17  10       59.09       50.00      7.70 o 
   3 -17  10       23.53       21.35      6.16 o 
   4 -17  10      140.94      154.69     13.22 o 
  -4 -16  10       23.32       30.16      8.70 o 
  -3 -16  10       41.31       36.01      8.70 o 
  -2 -16  10      110.02       95.53     11.18 o 
  -1 -16  10       39.68       44.95      9.82 o 
   0 -16  10       47.37       29.95      6.83 o 
   1 -16  10       94.17      102.16      9.24 o 
   2 -16  10       18.51       13.06      5.30 o 
   3 -16  10        1.56        6.16      4.62 o 
   4 -16  10       36.67       41.04      6.16 o 
   5 -16  10       73.56       64.08      6.62 o 
  -6 -15  10      161.99      171.92     15.23 o 
  -5 -15  10        7.29       10.88      5.77 o 
  -4 -15  10      232.50      234.64     13.48 o 
  -3 -15  10       10.76       15.36      5.97 o 
  -2 -15  10      101.43      106.08      9.44 o 
  -1 -15  10       21.51       42.44      8.86 o 
   0 -15  10      459.40      463.68     34.06 o 
   1 -15  10      799.12      734.51     21.62 o 
   2 -15  10      177.57      179.33      9.81 o 
   3 -15  10       83.03       76.65      7.02 o 
   4 -15  10       28.95       22.43      5.66 o 
   5 -15  10       85.21       99.54      6.73 o 
   6 -15  10        7.06        2.32      4.61 o 
  -7 -14  10      462.83      480.47     26.25 o 
  -6 -14  10       28.99       22.58      6.61 o 
  -5 -14  10       16.13        3.72      4.81 o 
  -4 -14  10      883.62      882.79     62.72 o 
  -3 -14  10      197.78      200.74     12.22 o 
  -2 -14  10        0.50        2.52      4.14 o 
  -1 -14  10       64.69       60.56      7.98 o 
   0 -14  10      333.20      320.54     25.85 o 
   1 -14  10       43.00       30.86      5.58 o 
   2 -14  10       50.33       49.45      5.87 o 
   3 -14  10      129.08      115.83      7.30 o 
   4 -14  10        5.02        9.08      3.76 o 
   5 -14  10        3.40        8.58      4.30 o 
   6 -14  10       93.89      104.45     12.42 o 
   7 -14  10       49.56       24.42     18.23 o 
  -8 -13  10       93.31       89.66      8.95 o 
  -7 -13  10       64.43       63.31      9.42 o 
  -6 -13  10      669.44      687.14     22.04 o 
  -5 -13  10      954.07      990.21     36.27 o 
  -4 -13  10        4.19        2.93      5.41 o 
  -3 -13  10      378.40      376.55     25.45 o 
  -2 -13  10       92.61       96.36      8.70 o 
  -1 -13  10       46.46       51.37      6.15 o 
   0 -13  10       49.44       47.63      5.97 o 
   1 -13  10      568.75      586.31     25.25 o 
   2 -13  10      111.80      107.69     14.43 o 
   3 -13  10      148.80      149.98      9.33 o 
   4 -13  10      772.90      701.05     13.66 o 
   5 -13  10     1495.06     1440.53     28.30 o 
   6 -13  10        4.21        3.07      2.87 o 
   7 -13  10       28.28       26.45      3.08 o 
  -9 -12  10       14.98       14.83      5.48 o 
  -8 -12  10      219.83      229.91     15.11 o 
  -7 -12  10       34.69       34.80     10.02 o 
  -6 -12  10      248.04      287.33     14.37 o 
  -5 -12  10       20.05       27.46      5.68 o 
  -4 -12  10      114.75      144.97      9.82 o 
  -3 -12  10      388.33      365.00     14.70 o 
  -2 -12  10      864.07      867.49     25.65 o 
  -1 -12  10      197.23      200.56     16.03 o 
   0 -12  10      153.46      155.62      8.82 o 
   1 -12  10      945.75      985.96     22.12 o 
   2 -12  10      818.73      817.89     12.85 o 
   3 -12  10        3.78        1.06      2.11 o 
   4 -12  10       24.42       19.61      2.46 o 
   5 -12  10      774.19      821.56     14.50 o 
   6 -12  10       93.14       97.49      5.13 o 
   7 -12  10       14.71       15.90      2.80 o 
   8 -12  10      162.75      166.31     12.82 o 
  -9 -11  10        0.72       -0.98      5.01 o 
  -8 -11  10      114.57      131.43      8.95 o 
  -7 -11  10     1110.01     1170.37     29.35 o 
  -6 -11  10       89.24       80.92      8.04 o 
  -5 -11  10      186.57      227.78     11.99 o 
  -4 -11  10      680.88      726.68     40.07 o 
  -3 -11  10      338.56      385.49     12.32 o 
  -2 -11  10      288.14      269.99     16.23 o 
  -1 -11  10      288.21      291.04     20.44 o 
   0 -11  10      680.53      679.88     17.42 o 
   1 -11  10        6.47       10.75      2.16 o 
   2 -11  10      454.48      448.67      9.61 o 
   3 -11  10      353.00      358.04      8.69 o 
   4 -11  10       56.24       79.73      3.51 o 
   5 -11  10        1.91        6.27      2.00 o 
   6 -11  10       10.56       14.29      2.44 o 
   7 -11  10       12.84        6.24      1.93 o 
   8 -11  10       14.83       16.03      6.81 o 
 -10 -10  10      197.19      207.90     13.57 o 
  -9 -10  10        2.35        6.08      3.04 o 
  -8 -10  10       59.82       51.48      6.85 o 
  -7 -10  10      206.58      211.80     15.54 o 
  -6 -10  10       61.42       76.64      7.25 o 
  -5 -10  10      168.30      156.90      5.62 o 
  -4 -10  10      182.78      152.96     10.82 o 
  -3 -10  10      942.39      929.26     26.65 o 
  -2 -10  10        3.55        3.03      3.03 o 
  -1 -10  10       99.41       90.24      2.52 o 
   0 -10  10      189.72      201.89      6.16 o 
   1 -10  10      289.94      296.45      5.56 o 
   2 -10  10      766.36      788.84     12.67 o 
   3 -10  10        2.31        5.54      1.87 o 
   4 -10  10        6.87        7.80      2.20 o 
   5 -10  10      977.72     1005.83     17.39 o 
   6 -10  10        1.38       -0.80      2.27 o 
   7 -10  10        1.69        2.40      4.81 o 
   8 -10  10       21.08       31.26      8.01 o 
 -11  -9  10      265.53      291.79     18.52 o 
 -10  -9  10       18.66       16.30      2.90 o 
  -9  -9  10       43.58       37.36      4.41 o 
  -8  -9  10       33.33       36.76      9.22 o 
  -7  -9  10       37.21       36.86      3.45 o 
  -6  -9  10      265.25      291.57      7.46 o 
  -5  -9  10      191.64      183.89      3.41 o 
  -4  -9  10        7.17        4.34      0.80 o 
  -3  -9  10       16.40       28.09      1.17 o 
  -2  -9  10      245.41      250.06     10.42 o 
  -1  -9  10      368.98      333.12      5.05 o 
   0  -9  10       83.40       82.81      5.61 o 
   1  -9  10        3.32        4.57      1.85 o 
   2  -9  10     1225.60     1287.81     18.51 o 
   3  -9  10      665.51      658.48     10.52 o 
   4  -9  10       71.88       78.38      4.59 o 
   5  -9  10     1337.17     1331.85     20.93 o 
   6  -9  10      321.46      290.00     13.26 o 
   7  -9  10       37.16       46.49      8.42 o 
   8  -9  10      315.68      361.47     29.65 o 
 -11  -8  10       92.17       88.05      5.58 o 
 -10  -8  10      121.44       98.63     32.86 o 
  -9  -8  10       32.58       31.85      9.62 o 
  -8  -8  10        2.08        1.46      2.81 o 
  -7  -8  10      370.99      375.07     10.68 o 
  -6  -8  10      206.35      198.22      4.66 o 
  -5  -8  10      414.55      437.39      7.37 o 
  -4  -8  10       48.78       57.09      2.23 o 
  -3  -8  10      287.23      276.11     10.82 o 
  -2  -8  10        1.13        4.81      3.21 o 
  -1  -8  10       75.98       94.58     10.02 o 
   0  -8  10     1885.41     1912.08     33.41 o 
   1  -8  10        7.19       10.00      2.46 o 
   2  -8  10     2717.71     2892.44     41.95 o 
   3  -8  10       65.73       79.07      3.99 o 
   4  -8  10      239.19      236.04      4.61 o 
   5  -8  10       18.00       21.31      2.15 o 
   6  -8  10      417.35      408.03     15.10 o 
   7  -8  10       59.06       66.92      9.22 o 
   8  -8  10       12.01        5.21      6.41 o 
 -12  -7  10      160.75      185.78     12.87 o 
 -11  -7  10        3.68        8.33      3.18 o 
 -10  -7  10      397.72      398.71     15.43 o 
  -9  -7  10      462.10      447.52     11.83 o 
  -8  -7  10      164.17      151.52      5.46 o 
  -7  -7  10      118.92      132.96     14.83 o 
  -6  -7  10     1010.17     1025.73     16.89 o 
  -5  -7  10      145.18      126.67      3.86 o 
  -4  -7  10      616.21      629.17     17.63 o 
  -3  -7  10      581.17      611.93     16.43 o 
  -2  -7  10      719.65      701.70     24.45 o 
  -1  -7  10       59.64       54.90      8.01 o 
   0  -7  10      775.69      845.57     25.65 o 
   1  -7  10      862.22      887.86     15.41 o 
   2  -7  10      206.28      191.45      4.24 o 
   3  -7  10      588.11      621.20      8.69 o 
   4  -7  10        5.42        4.61      1.84 o 
   5  -7  10      389.78      403.22      6.50 o 
   6  -7  10      284.62      229.00     18.18 o 
   7  -7  10      129.31      116.62     11.22 o 
 -12  -6  10        1.94        2.64      5.21 o 
 -11  -6  10      215.78      224.83     11.62 o 
 -10  -6  10      140.05      134.42     12.62 o 
  -9  -6  10     1402.14     1404.71     39.27 o 
  -8  -6  10      170.85      164.51      9.19 o 
  -7  -6  10      845.88      913.44     16.08 o 
  -6  -6  10     2546.96     2550.45     46.21 o 
  -5  -6  10     1164.26     1170.78     20.97 o 
  -4  -6  10      764.70      826.51     14.73 o 
  -3  -6  10       65.13       75.74      5.61 o 
  -2  -6  10      392.99      436.01     12.02 o 
  -1  -6  10     1016.68     1139.71     25.25 o 
   0  -6  10      138.91      170.72      6.81 o 
   1  -6  10      335.23      365.98      7.07 o 
   2  -6  10     1525.90     1570.71     24.59 o 
   3  -6  10      188.56      187.34      4.59 o 
   4  -6  10       43.71       39.05      1.99 o 
   5  -6  10      900.20      817.36     26.13 o 
   6  -6  10      297.21      302.16     24.04 o 
   7  -6  10        1.70        1.20      5.21 o 
 -13  -5  10       34.17       25.06      7.98 o 
 -12  -5  10       63.84      176.54     90.57 o 
 -11  -5  10      475.64      499.58     15.39 o 
 -10  -5  10      214.35      211.18      9.41 o 
  -9  -5  10      443.94      444.85     10.23 o 
  -8  -5  10      619.26      599.18     13.30 o 
  -7  -5  10       22.82       32.88      3.77 o 
  -6  -5  10      151.72      169.39      7.58 o 
  -5  -5  10     3117.85     3059.32     52.98 o 
  -4  -5  10      684.60      639.55     11.61 o 
  -3  -5  10      558.47      565.70     11.82 o 
  -2  -5  10        0.75        8.34      2.67 o 
  -1  -5  10      739.81      725.30     15.63 o 
   0  -5  10      381.61      337.83      8.82 o 
   1  -5  10      313.48      272.91      7.61 o 
   2  -5  10     4111.38     4268.41     79.57 o 
   3  -5  10       25.00       26.65      3.18 o 
   4  -5  10      337.66      316.50      4.99 o 
   5  -5  10        6.65        9.26      1.52 o 
   6  -5  10      345.45      363.47     18.03 o 
   7  -5  10      192.18      203.18     15.63 o 
 -13  -4  10      132.48      158.38     31.66 o 
 -12  -4  10       54.31       54.63      6.60 o 
 -11  -4  10       59.09       73.33      7.09 o 
 -10  -4  10     1795.59     1802.44     32.75 o 
  -9  -4  10      663.91      670.08     12.71 o 
  -8  -4  10      312.86      313.30      7.49 o 
  -7  -4  10      143.22      137.56      7.61 o 
  -6  -4  10     1797.81     1802.15     33.58 o 
  -5  -4  10       50.43       52.23      3.65 o 
  -4  -4  10        1.44        1.11      1.83 o 
  -3  -4  10     1374.65     1350.19     23.24 o 
  -2  -4  10      196.46      151.16      4.22 o 
  -1  -4  10      307.72      333.76     11.82 o 
   0  -4  10      575.27      633.07     29.65 o 
   1  -4  10     1784.22     1747.03     26.57 o 
   2  -4  10      755.19      684.01     13.16 o 
   3  -4  10      373.45      430.52     11.42 o 
   4  -4  10       83.96       85.86      5.41 o 
   5  -4  10      236.16      222.91     31.26 o 
   6  -4  10       14.23       14.83      7.21 o 
   7  -4  10       74.99       72.94     18.03 o 
 -13  -3  10      344.33      354.42     11.86 o 
 -12  -3  10       46.82       62.77      6.27 o 
 -11  -3  10      239.90      268.60     12.54 o 
 -10  -3  10        9.56       13.36      3.08 o 
  -9  -3  10      498.65      500.74     10.64 o 
  -8  -3  10       50.28       43.25      3.84 o 
  -7  -3  10      644.70      682.90     16.23 o 
  -6  -3  10     2755.95     2653.65     48.91 o 
  -5  -3  10      871.56      818.56     14.13 o 
  -4  -3  10       21.98       12.66      2.40 o 
  -3  -3  10      227.22      272.74      9.22 o 
  -2  -3  10      433.81      427.98     15.43 o 
  -1  -3  10      601.26      591.10     21.04 o 
   0  -3  10       72.30       92.30      7.61 o 
   1  -3  10      347.79      292.50      7.41 o 
   2  -3  10       92.40       76.25      2.78 o 
   3  -3  10        0.14        0.34      3.61 o 
   4  -3  10       76.54       64.37      2.60 o 
   5  -3  10      149.52      205.58     21.64 o 
   6  -3  10       15.60       19.64      7.61 o 
   7  -3  10        8.75       -0.40      5.61 o 
   8  -3  10      164.45      187.95     18.43 o 
 -14  -2  10      353.78      352.62     14.55 o 
 -13  -2  10       29.30       22.34      3.93 o 
 -12  -2  10      184.86      185.09      7.50 o 
 -11  -2  10      176.91      181.51      6.11 o 
 -10  -2  10      137.45      136.65      5.22 o 
  -9  -2  10      269.86      257.99      7.35 o 
  -8  -2  10        6.17       14.47      3.25 o 
  -7  -2  10       15.83       27.47      3.53 o 
  -6  -2  10       80.06       93.84      5.61 o 
  -5  -2  10     3863.89     3628.62     71.58 o 
  -4  -2  10      109.60      103.18      6.62 o 
  -3  -2  10      700.00      618.09     12.23 o 
  -2  -2  10      387.88      317.90      6.33 o 
  -1  -2  10      782.93      758.06     18.83 o 
   0  -2  10       72.73       49.48      5.61 o 
   1  -2  10       45.22       41.37      3.81 o 
   2  -2  10      652.07      620.43      9.30 o 
   3  -2  10      245.91      265.69      7.10 o 
   4  -2  10      392.10      370.42     24.65 o 
   5  -2  10       20.20       26.45      8.01 o 
   6  -2  10      123.13      109.80     12.42 o 
   7  -2  10        0.71       -3.61      6.81 o 
 -14  -1  10      468.65      482.23     21.31 o 
 -13  -1  10       10.36       13.07      3.52 o 
 -12  -1  10        0.87        1.91      4.25 o 
 -11  -1  10       35.46       48.63      4.03 o 
 -10  -1  10      506.50      519.03     11.73 o 
  -9  -1  10       76.73       79.01      4.21 o 
  -8  -1  10        5.69        5.93      2.68 o 
  -7  -1  10      265.88      283.48      7.92 o 
  -6  -1  10      637.05      612.94     14.34 o 
  -5  -1  10       71.94       73.52      4.39 o 
  -4  -1  10        3.17        9.45      5.41 o 
  -3  -1  10     2143.46     1982.34     31.14 o 
  -2  -1  10     1783.51     1874.11     58.31 o 
  -1  -1  10        1.90        8.41      1.83 o 
   0  -1  10      111.61      109.56      3.37 o 
   1  -1  10       22.99       21.71      1.83 o 
   2  -1  10       14.72        6.09      1.25 o 
   3  -1  10      147.83      136.22      8.41 o 
   4  -1  10      236.85      247.62      9.22 o 
   5  -1  10      130.95      160.70     14.03 o 
   6  -1  10      125.53      117.42     13.63 o 
   7  -1  10      152.18      187.55     17.63 o 
 -14   0  10        1.41        4.81      4.12 o 
 -13   0  10      107.70      111.21      5.67 o 
 -12   0  10       74.45       85.95      7.00 o 
 -11   0  10      148.34      145.70      5.90 o 
 -10   0  10      160.19      137.04     14.64 o 
  -9   0  10      675.22      679.20     14.57 o 
  -8   0  10       36.16       55.24      4.51 o 
  -7   0  10       86.12       92.24      5.08 o 
  -6   0  10     2185.35     2059.67     39.27 o 
  -5   0  10     2747.54     2595.76     49.09 o 
  -4   0  10        4.06        6.11      2.40 o 
  -3   0  10       69.35       79.95      5.61 o 
  -2   0  10     2323.87     2195.07     34.84 o 
  -1   0  10      353.57      322.45      7.61 o 
   0   0  10      112.98      111.42      5.81 o 
   1   0  10     1246.26     1131.54     35.27 o 
   2   0  10      356.26      336.70     14.83 o 
   3   0  10        9.50        9.40      1.23 o 
   4   0  10      177.55      165.52     18.43 o 
   5   0  10      345.16      401.94     22.04 o 
   6   0  10       77.13       82.95     12.82 o 
   7   0  10        2.69        7.21      8.42 o 
 -14   1  10      205.67      210.59     15.16 o 
 -13   1  10        1.52        2.09      2.83 o 
 -12   1  10      250.68      231.21     10.68 o 
 -11   1  10      837.49      853.83     16.32 o 
 -10   1  10     1356.40     1382.03     54.82 o 
  -9   1  10       15.25       12.44      3.53 o 
  -8   1  10        7.74        7.91      3.25 o 
  -7   1  10      934.70      847.77     34.66 o 
  -6   1  10        4.74        7.96      3.76 o 
  -5   1  10     2255.11     2105.58     69.93 o 
  -4   1  10      312.42      298.53     18.43 o 
  -3   1  10       98.68       79.27      4.10 o 
  -2   1  10     1051.90     1037.32     19.11 o 
  -1   1  10      809.84      863.47     14.03 o 
   0   1  10      302.86      307.84      7.27 o 
   1   1  10      172.94      167.61      5.21 o 
   2   1  10      629.74      652.03     12.27 o 
   3   1  10     1442.48     1368.05     48.38 o 
   4   1  10      159.68      140.53     10.23 o 
   5   1  10        1.35        8.42      7.61 o 
   6   1  10      149.32      166.31     16.83 o 
 -14   2  10      318.41      291.61     15.43 o 
 -13   2  10       88.91       93.49      6.68 o 
 -12   2  10       28.49       35.79      5.07 o 
 -11   2  10      293.94      288.61      8.75 o 
 -10   2  10     1119.05     1097.95     55.10 o 
  -9   2  10       12.51       12.82      3.68 o 
  -8   2  10     1407.23     1274.69     57.31 o 
  -7   2  10     1311.73     1110.82     44.28 o 
  -6   2  10     1977.59     1606.15     44.68 o 
  -5   2  10        0.45        0.36      2.73 o 
  -4   2  10      555.12      616.12     41.68 o 
  -3   2  10      157.02      177.43      5.93 o 
  -2   2  10     1136.37     1203.18     33.86 o 
  -1   2  10      106.35      102.83      6.41 o 
   0   2  10       78.15       90.83      4.21 o 
   1   2  10      267.23      242.80      6.55 o 
   2   2  10        2.69        2.99      1.54 o 
   3   2  10      502.92      498.67     12.34 o 
   4   2  10       89.34      134.65     13.63 o 
   5   2  10      207.85      237.24     19.24 o 
   6   2  10       27.89       23.64     10.02 o 
 -14   3  10       56.18       64.14      5.45 o 
 -13   3  10      330.92      367.69     13.08 o 
 -12   3  10      143.14      135.63      6.90 o 
 -11   3  10      166.49      191.15      8.49 o 
 -10   3  10        1.35        5.53      4.67 o 
  -9   3  10      711.61      692.79     34.46 o 
  -8   3  10      172.83      140.33      8.80 o 
  -7   3  10       15.57       19.24      3.97 o 
  -6   3  10      757.78      698.62     32.66 o 
  -5   3  10      141.45      175.06     18.43 o 
  -4   3  10        6.22        6.70      2.97 o 
  -3   3  10       35.63       43.68      4.85 o 
  -2   3  10      584.59      590.33     12.15 o 
  -1   3  10       24.85       27.43      4.21 o 
   0   3  10      406.56      399.79      8.61 o 
   1   3  10      506.93      523.31     13.52 o 
   2   3  10      297.31      336.88     17.63 o 
   3   3  10       12.20       17.09      6.67 o 
   4   3  10       23.68       11.62      7.61 o 
   5   3  10       88.00       84.96     13.63 o 
 -14   4  10        6.85       11.31      3.86 o 
 -13   4  10       24.02       27.07      5.26 o 
 -12   4  10      531.09      568.51     15.80 o 
 -11   4  10      152.98      153.55     10.59 o 
 -10   4  10      639.28      612.58     21.64 o 
  -9   4  10       18.64       17.63      4.39 o 
  -8   4  10      725.33      706.81     43.68 o 
  -7   4  10      157.96      175.89      8.01 o 
  -6   4  10       38.73       35.27      5.52 o 
  -5   4  10     1490.34     1446.92     82.95 o 
  -4   4  10       42.27       34.63      4.39 o 
  -3   4  10      176.91      165.53      8.23 o 
  -2   4  10      112.76      113.46      6.33 o 
  -1   4  10      598.50      627.07     13.00 o 
   0   4  10       50.29       45.31      7.61 o 
   1   4  10       36.22       31.23      3.81 o 
   2   4  10      393.23      399.14      9.34 o 
   3   4  10      553.65      505.66     13.71 o 
   4   4  10        1.17        0.40      6.01 o 
 -14   5  10       71.63       67.28      6.91 o 
 -13   5  10      135.63      133.52      7.65 o 
 -12   5  10       65.73       83.35      6.66 o 
 -11   5  10       27.06       32.06      5.76 o 
 -10   5  10      678.53      718.38     19.53 o 
  -9   5  10       99.43      124.40      9.77 o 
  -8   5  10      760.48      699.50     37.27 o 
  -7   5  10       86.31       58.31      5.95 o 
  -6   5  10      297.25      286.94     18.03 o 
  -5   5  10      212.51      208.38      8.64 o 
  -4   5  10       64.82       82.12     10.82 o 
  -3   5  10      221.21      228.95      8.33 o 
  -2   5  10      110.59      128.43      7.37 o 
  -1   5  10      641.25      643.23     16.20 o 
   0   5  10      589.96      585.07     17.95 o 
   1   5  10        0.96        3.98      2.40 o 
   2   5  10       43.64       37.67      3.55 o 
   3   5  10      483.51      510.46     32.26 o 
   4   5  10       41.35       48.49     11.22 o 
 -13   6  10      353.31      380.26     30.24 o 
 -12   6  10      132.59      123.13     10.32 o 
 -11   6  10       71.46       94.25      8.47 o 
 -10   6  10        3.78        5.82      5.81 o 
  -9   6  10      273.23      277.30     16.63 o 
  -8   6  10        0.78       -3.30      5.10 o 
  -7   6  10      269.09      282.37     11.33 o 
  -6   6  10      412.17      409.57     18.03 o 
  -5   6  10      270.87      320.25     27.45 o 
  -4   6  10        2.35        8.01      4.67 o 
  -3   6  10      144.63      161.50      9.56 o 
  -2   6  10      381.38      350.32     16.49 o 
  -1   6  10       24.85       17.09      4.26 o 
   0   6  10      300.92      290.45     10.25 o 
   1   6  10        3.68       11.01      4.01 o 
   2   6  10      100.78      124.66      5.61 o 
   3   6  10       53.60       46.89     10.82 o 
 -13   7  10        0.14        3.98      4.46 o 
 -12   7  10      428.53      414.35     25.88 o 
 -11   7  10       83.14       99.96     11.49 o 
 -10   7  10      128.15      128.86      9.75 o 
  -9   7  10      127.30      153.88     11.77 o 
  -8   7  10     1114.33     1106.55     71.33 o 
  -7   7  10       36.94       39.68      6.23 o 
  -6   7  10       25.81       27.91      6.85 o 
  -5   7  10     2414.04     2470.56     92.17 o 
  -4   7  10      152.82      149.58     10.62 o 
  -3   7  10     1019.10      989.63     23.76 o 
  -2   7  10        4.59       15.11      4.98 o 
  -1   7  10      466.18      485.43     19.53 o 
   0   7  10        0.46        7.76      3.86 o 
   1   7  10       23.05       26.62      3.65 o 
   2   7  10       90.01       92.24      4.90 o 
 -12   8  10      133.19      142.50     28.96 o 
 -11   8  10       38.52       55.70      9.53 o 
 -10   8  10      144.67      189.27     18.56 o 
  -9   8  10      134.00      143.00     12.37 o 
  -8   8  10      404.31      401.98     22.44 o 
  -7   8  10      279.51      275.88     30.66 o 
  -6   8  10      477.43      506.05     30.26 o 
  -5   8  10       93.43       96.12     12.02 o 
  -4   8  10      196.28      219.01     10.72 o 
  -3   8  10      204.15      237.88     10.88 o 
  -2   8  10      302.07      336.73     14.59 o 
  -1   8  10      345.95      374.16     12.43 o 
   0   8  10      476.06      521.88     16.81 o 
   1   8  10       24.95       25.21     18.23 o 
 -12   9  10      131.44      111.57      9.31 o 
 -11   9  10        0.12       -1.05      6.37 o 
 -10   9  10       47.65       61.04      8.50 o 
  -9   9  10      490.33      500.18     49.49 o 
  -8   9  10        6.06        1.32      5.46 o 
  -7   9  10       10.70        5.21      5.10 o 
  -6   9  10      496.51      512.55     23.44 o 
  -5   9  10      163.52      176.19     15.63 o 
  -4   9  10       24.44       21.16      5.93 o 
  -3   9  10        1.93        1.65      4.62 o 
  -2   9  10      262.46      281.48     11.98 o 
  -1   9  10       28.81       10.75     11.02 o 
   0   9  10      288.37      255.94     10.44 o 
 -11  10  10       46.78       61.93      9.87 o 
 -10  10  10        1.09        1.40      5.10 o 
  -9  10  10      152.70      164.15     14.49 o 
  -8  10  10      117.98      119.54     10.62 o 
  -7  10  10        3.60       -0.18      5.82 o 
  -6  10  10        1.61        0.20      4.53 o 
  -5  10  10      427.74      463.17     21.80 o 
  -4  10  10       21.81       24.29      8.07 o 
  -3  10  10       35.78       22.74     23.64 o 
  -2  10  10      137.41      133.77     79.35 o 
  -9  11  10        1.81       10.75      6.65 o 
  -8  11  10      379.47      373.58     26.65 o 
  -7  11  10       59.03       56.37      9.21 o 
  -6  11  10      127.57      115.80     18.41 o 
  -5  11  10        6.86       10.82      7.77 o 
  -4  11  10       87.29       34.67     37.67 o 
  -1 -17  11       30.60       20.42      6.93 o 
   0 -17  11        3.29       -0.87      4.62 o 
   1 -17  11       31.49       30.46      7.95 o 
   2 -17  11      180.12      171.02     14.25 o 
  -4 -16  11      193.89      212.51     13.96 o 
  -3 -16  11      138.65      127.00     11.45 o 
  -2 -16  11       42.41       35.50      8.22 o 
  -1 -16  11        9.56        6.25      5.39 o 
   0 -16  11       90.46       96.96     13.42 o 
   1 -16  11       17.31       16.28      5.87 o 
   2 -16  11        0.53       -1.47      4.61 o 
   3 -16  11      170.60      172.37     10.10 o 
   4 -16  11        1.12        1.78      3.76 o 
  -5 -15  11       34.51       42.05      8.18 o 
  -4 -15  11       99.89       93.27      9.91 o 
  -3 -15  11        7.40       11.51      6.21 o 
  -2 -15  11      303.21      264.68     21.27 o 
  -1 -15  11       21.22       21.49      6.06 o 
   0 -15  11      192.78      201.98     11.36 o 
   1 -15  11       78.54      105.94      9.75 o 
   2 -15  11      354.17      387.71     14.24 o 
   3 -15  11      179.13      187.15     14.83 o 
   4 -15  11       22.55       17.59      4.62 o 
   5 -15  11       45.15       40.83      5.81 o 
  -7 -14  11       28.85       13.57      6.15 o 
  -6 -14  11       55.84       57.23      9.45 o 
  -5 -14  11     1075.22     1058.67     72.13 o 
  -4 -14  11       55.45       62.73     13.38 o 
  -3 -14  11       26.35       26.22      6.96 o 
  -2 -14  11       51.03       54.61      7.31 o 
  -1 -14  11      400.15      441.65     19.33 o 
   0 -14  11      109.13      114.70     12.02 o 
   1 -14  11        9.72       18.15      4.81 o 
   2 -14  11      232.57      224.91     10.10 o 
   3 -14  11       62.50       58.07      5.87 o 
   4 -14  11      277.28      267.77     12.12 o 
   5 -14  11      108.21       96.79      6.37 o 
   6 -14  11      135.20      137.09      5.14 o 
  -8 -13  11       33.15       32.90      7.02 o 
  -7 -13  11       30.91       23.44      6.44 o 
  -6 -13  11      695.55      703.74     27.38 o 
  -5 -13  11       20.32       18.69      6.06 o 
  -4 -13  11      140.73      147.58     19.84 o 
  -3 -13  11      327.07      334.45     17.63 o 
  -2 -13  11        7.36       21.89      5.48 o 
  -1 -13  11     1009.41     1008.86     25.22 o 
   0 -13  11      247.29      263.75     17.83 o 
   1 -13  11       35.44       34.08      6.64 o 
   2 -13  11        4.15        1.73      1.48 o 
   3 -13  11     1454.83     1288.31     22.52 o 
   4 -13  11      791.93      719.77     16.33 o 
   5 -13  11      226.53      221.96      7.07 o 
   6 -13  11      184.20      185.49      6.04 o 
   7 -13  11      324.41      280.60      7.83 o 
  -9 -12  11      239.41      270.98     21.57 o 
  -8 -12  11       12.67       17.63      5.77 o 
  -7 -12  11        6.71       -2.81      4.43 o 
  -6 -12  11      382.48      407.99     23.24 o 
  -5 -12  11        2.24       10.52      5.10 o 
  -4 -12  11      497.31      528.92     24.85 o 
  -3 -12  11      216.11      219.28     24.85 o 
  -2 -12  11      727.21      786.50     49.89 o 
  -1 -12  11       18.29       27.25      5.86 o 
   0 -12  11     1654.86     1704.91     62.12 o 
   1 -12  11       77.22       76.17      4.81 o 
   2 -12  11      635.60      624.19     11.75 o 
   3 -12  11       58.68       81.28      3.56 o 
   4 -12  11      152.22      143.67      5.90 o 
   5 -12  11        2.12        4.07      2.23 o 
   6 -12  11        2.86        5.54      3.46 o 
   7 -12  11      597.33      575.47     23.24 o 
  -9 -11  11       54.90       56.83      8.37 o 
  -8 -11  11      190.59      184.79     10.78 o 
  -7 -11  11       61.08       67.15      7.40 o 
  -6 -11  11        2.02       -0.34      3.85 o 
  -5 -11  11     2006.09     2098.16     86.96 o 
  -4 -11  11        4.24        0.23      3.26 o 
  -3 -11  11       12.53       16.18      4.61 o 
  -2 -11  11       45.03       45.35      6.25 o 
  -1 -11  11     1508.83     1516.31     39.84 o 
   0 -11  11     1015.90     1027.42     21.14 o 
   1 -11  11       76.88       88.72      7.21 o 
   2 -11  11      575.33      618.06     13.40 o 
   3 -11  11       19.50       16.08      3.04 o 
   4 -11  11      234.31      225.38      6.12 o 
   5 -11  11        6.84        5.72      2.06 o 
   6 -11  11       30.15       28.61      2.92 o 
   7 -11  11       78.55       91.77      9.62 o 
 -10 -10  11       24.08       25.23      5.85 o 
  -9 -10  11        2.38        0.85      2.63 o 
  -8 -10  11      155.94      135.65     10.22 o 
  -7 -10  11       11.44        5.34      2.18 o 
  -6 -10  11      494.81      411.70     30.66 o 
  -5 -10  11     1974.46     1848.17     57.71 o 
  -4 -10  11      115.15      110.31      7.41 o 
  -3 -10  11       31.83       30.74      1.03 o 
  -2 -10  11        7.38       10.71      3.75 o 
  -1 -10  11     1310.01     1305.53     36.25 o 
   0 -10  11        4.22        7.70      2.25 o 
   1 -10  11       13.61       17.53      2.18 o 
   2 -10  11       10.01       10.75      2.35 o 
   3 -10  11       97.21      106.43      6.18 o 
   4 -10  11        3.25        0.63      1.59 o 
   5 -10  11        0.32        1.59      2.55 o 
   6 -10  11      224.54      233.70      9.24 o 
   7 -10  11      231.66      241.65     14.83 o 
 -11  -9  11        3.44       -0.21      2.90 o 
 -10  -9  11        3.55        5.97      2.78 o 
  -9  -9  11      348.73      347.09     19.04 o 
  -8  -9  11       72.34       71.99      5.81 o 
  -7  -9  11       15.60       23.72      2.35 o 
  -6  -9  11      637.92      637.75     15.03 o 
  -5  -9  11        0.86        5.34      2.15 o 
  -4  -9  11      741.74      811.20     12.06 o 
  -3  -9  11       88.26       83.35      7.61 o 
  -2  -9  11      525.42      547.81     17.23 o 
  -1  -9  11       56.73       74.57      3.93 o 
   0  -9  11     1236.58     1236.87     49.55 o 
   1  -9  11       13.94       12.62      2.69 o 
   2  -9  11      240.85      252.70      6.18 o 
   3  -9  11       62.13       78.60      3.76 o 
   4  -9  11      635.36      620.16     10.44 o 
   5  -9  11       88.43      101.92      3.41 o 
   6  -9  11        0.68        1.35      2.02 o 
   7  -9  11      699.97      685.27     39.67 o 
   8  -9  11      122.76      125.03     13.22 o 
 -11  -8  11       17.94       15.30      4.03 o 
 -10  -8  11       31.23       38.91      4.07 o 
  -9  -8  11      398.42      361.16     25.25 o 
  -8  -8  11      239.30      256.36      6.96 o 
  -7  -8  11        0.34        2.67      6.81 o 
  -6  -8  11       10.51       18.23      3.41 o 
  -5  -8  11      548.89      581.11     10.19 o 
  -4  -8  11       89.60       87.76      7.61 o 
  -3  -8  11        4.58        5.21      4.01 o 
  -2  -8  11       98.19      107.00      7.21 o 
  -1  -8  11     1701.87     1728.80     41.68 o 
   0  -8  11      286.53      318.23      6.44 o 
   1  -8  11       17.43       28.05      2.68 o 
   2  -8  11      673.14      718.13     10.72 o 
   3  -8  11       94.16       81.25      3.53 o 
   4  -8  11      738.60      744.22     10.61 o 
   5  -8  11      107.63      102.27      2.92 o 
   6  -8  11      200.51      175.53     12.42 o 
   8  -8  11       66.20       63.32     18.03 o 
 -12  -7  11      114.80      135.64      7.12 o 
 -11  -7  11       36.83       37.14      4.43 o 
 -10  -7  11      262.07      241.32      7.99 o 
  -9  -7  11        1.69        7.80      5.21 o 
  -8  -7  11      951.21     1000.51     21.38 o 
  -7  -7  11      440.52      427.86      9.34 o 
  -6  -7  11      914.42      902.48     15.97 o 
  -5  -7  11     1076.76     1058.36     29.25 o 
  -4  -7  11      922.79      908.08     24.85 o 
  -3  -7  11      243.82      236.44     10.02 o 
  -2  -7  11      579.02      597.11     24.04 o 
  -1  -7  11     2204.36     2272.21     64.92 o 
   0  -7  11      345.29      353.86     11.22 o 
   1  -7  11        3.69        7.41      4.81 o 
   2  -7  11       70.91       89.03      5.97 o 
   3  -7  11      558.22      580.45      9.05 o 
   4  -7  11      276.47      281.59      6.71 o 
   5  -7  11      311.70      304.25     12.30 o 
   6  -7  11      259.49      279.32     16.03 o 
 -12  -6  11        4.15       11.81      4.61 o 
 -11  -6  11      193.02      199.45     15.23 o 
 -10  -6  11      140.60      151.27      6.64 o 
  -9  -6  11     1672.37     1769.21     42.78 o 
  -8  -6  11      149.45      158.77      6.23 o 
  -7  -6  11      156.88      168.81      6.74 o 
  -6  -6  11     2704.19     2572.98     47.88 o 
  -5  -6  11      616.53      657.92     13.88 o 
  -4  -6  11     1242.96     1169.06     20.68 o 
  -3  -6  11        6.45       16.36      3.45 o 
  -2  -6  11     2719.44     2568.36     71.73 o 
  -1  -6  11        8.49        6.81      3.21 o 
   0  -6  11      523.97      571.06     14.43 o 
   1  -6  11      832.21      844.77     24.45 o 
   2  -6  11      154.08      182.39      9.22 o 
   3  -6  11       87.35      105.17      3.10 o 
   4  -6  11      572.38      568.42      8.87 o 
   5  -6  11      155.26      143.17     11.45 o 
   6  -6  11      143.03      129.44     12.02 o 
 -13  -5  11      232.06      251.68     12.37 o 
 -12  -5  11      477.12      537.75     14.73 o 
 -11  -5  11        1.69        1.43      3.61 o 
 -10  -5  11       55.26       49.19      4.53 o 
  -9  -5  11      694.76      672.82     12.48 o 
  -8  -5  11      485.37      554.55     10.23 o 
  -7  -5  11       10.62       13.10      3.37 o 
  -6  -5  11     1080.25     1062.27     22.64 o 
  -5  -5  11      311.23      350.19      9.05 o 
  -4  -5  11        0.86        2.64      2.40 o 
  -3  -5  11      408.14      473.78      9.46 o 
  -2  -5  11      195.93      187.69      6.61 o 
  -1  -5  11     1891.17     1928.85     30.57 o 
   0  -5  11       53.52       57.71      4.41 o 
   1  -5  11      753.06      730.95     16.83 o 
   2  -5  11       72.00       81.41      3.70 o 
   3  -5  11      305.23      285.51      6.29 o 
   4  -5  11      873.09      807.40     20.85 o 
   5  -5  11      125.05       93.68     11.03 o 
   6  -5  11      333.35      356.26     19.24 o 
 -13  -4  11       55.16       47.38      5.80 o 
 -12  -4  11      303.45      334.35     11.17 o 
 -11  -4  11       96.90       94.59      5.56 o 
 -10  -4  11      409.44      364.72     11.15 o 
  -9  -4  11       95.42       85.84      5.46 o 
  -8  -4  11       80.27       74.37      4.39 o 
  -7  -4  11       35.89       33.17      3.94 o 
  -6  -4  11        1.06        2.20      2.55 o 
  -5  -4  11     1185.73     1111.13     34.66 o 
  -4  -4  11      154.45      164.64      5.65 o 
  -3  -4  11      256.73      236.98      8.22 o 
  -2  -4  11      134.30      127.43      4.51 o 
  -1  -4  11     4943.25     4928.93     93.33 o 
   0  -4  11      943.11      931.86     22.24 o 
   1  -4  11      126.29      127.16      4.41 o 
   2  -4  11        9.70       11.40      3.08 o 
   3  -4  11      347.26      330.44     11.82 o 
   4  -4  11       54.43       54.98      3.95 o 
   5  -4  11      149.69      179.13     13.63 o 
   6  -4  11       29.67       29.25     14.03 o 
 -13  -3  11      547.85      619.78     14.00 o 
 -12  -3  11       11.55       10.15      3.22 o 
 -11  -3  11      128.13      140.61      6.63 o 
 -10  -3  11      118.19      129.10      5.46 o 
  -9  -3  11      164.44      186.60      7.78 o 
  -8  -3  11       42.80       43.37      5.25 o 
  -7  -3  11      766.26      806.54     16.53 o 
  -6  -3  11      590.15      546.28     11.98 o 
  -5  -3  11        2.95        3.65      2.50 o 
  -4  -3  11     2996.29     2788.14     56.30 o 
  -3  -3  11      350.91      312.05      7.19 o 
  -2  -3  11      914.90      827.18     13.69 o 
  -1  -3  11       46.58       55.92      3.93 o 
   0  -3  11      898.63      850.23     14.08 o 
   1  -3  11       46.20       47.93      3.21 o 
   2  -3  11       45.63       37.70      3.61 o 
   3  -3  11      110.21      104.89      3.87 o 
   4  -3  11      359.90      331.22     32.06 o 
   5  -3  11       12.08       12.42     11.62 o 
   6  -3  11       23.06       27.65      8.82 o 
 -13  -2  11      162.62      177.88      8.96 o 
 -12  -2  11      295.62      322.75      9.18 o 
 -11  -2  11        7.16       11.97      4.28 o 
 -10  -2  11      635.72      640.82     12.62 o 
  -9  -2  11      221.72      219.69      7.42 o 
  -8  -2  11      282.15      293.58      8.77 o 
  -7  -2  11      135.50      141.61      6.21 o 
  -6  -2  11      117.55      127.93      5.65 o 
  -5  -2  11     1892.28     1810.54     34.00 o 
  -4  -2  11      127.04      129.37      6.30 o 
  -3  -2  11      363.91      414.00      9.91 o 
  -2  -2  11      206.71      190.42      5.08 o 
  -1  -2  11      569.33      540.17      9.18 o 
   0  -2  11      104.38      103.33      4.41 o 
   1  -2  11      338.33      317.30      6.73 o 
   2  -2  11        5.07        4.69      1.46 o 
   3  -2  11      143.41      136.72      5.61 o 
   4  -2  11      598.58      561.13     33.86 o 
   5  -2  11      191.12      199.97     15.63 o 
   6  -2  11      190.05      207.18     17.63 o 
   7  -2  11        4.33        7.61      8.42 o 
 -14  -1  11      140.81      179.06     35.03 o 
 -13  -1  11       49.52       44.36      4.60 o 
 -12  -1  11      182.33      181.86      8.20 o 
 -11  -1  11      238.59      228.47      9.60 o 
 -10  -1  11       67.25       68.78      4.58 o 
  -9  -1  11      152.37      146.02     10.88 o 
  -8  -1  11        5.26        5.04      2.97 o 
  -7  -1  11      210.03      196.74      7.07 o 
  -6  -1  11      295.79      277.96      8.04 o 
  -5  -1  11      616.59      550.10     13.63 o 
  -4  -1  11     1256.84     1198.51     27.45 o 
  -3  -1  11        0.31        0.07      2.30 o 
  -2  -1  11      107.64      109.87      4.22 o 
  -1  -1  11      395.69      389.37      7.47 o 
   0  -1  11      938.97      903.91     15.75 o 
   1  -1  11      750.33      731.20     12.55 o 
   2  -1  11       27.13       25.12      6.01 o 
   3  -1  11      218.31      204.03      6.98 o 
   4  -1  11        1.28        1.20      5.61 o 
   5  -1  11      106.75      104.99     13.22 o 
   6  -1  11      160.17      188.75     17.23 o 
 -14   0  11       90.36       70.43      7.61 o 
 -13   0  11      235.40      241.51      8.55 o 
 -12   0  11       12.82        2.71      3.18 o 
 -11   0  11      257.25      280.57     13.33 o 
 -10   0  11      245.74      253.27      9.82 o 
  -9   0  11      535.65      506.50     14.74 o 
  -8   0  11      275.12      241.11      8.50 o 
  -7   0  11      696.56      693.77     16.23 o 
  -6   0  11      142.42      137.59      6.21 o 
  -5   0  11     1085.39      970.83     31.46 o 
  -4   0  11     2479.80     2404.31     53.70 o 
  -3   0  11       79.53       83.76      5.26 o 
  -2   0  11      727.65      713.35     15.23 o 
  -1   0  11      128.15      121.46      4.22 o 
   0   0  11     2858.59     2919.62     52.08 o 
   1   0  11       88.59      112.71      6.21 o 
   2   0  11        1.60        0.71      1.25 o 
   3   0  11      485.09      416.76     21.26 o 
   4   0  11      678.27      751.39     32.06 o 
   5   0  11       90.72      102.19     13.63 o 
   6   0  11       30.66       52.10     12.42 o 
 -14   1  11       20.09       11.50      4.08 o 
 -13   1  11      224.55      216.25     12.43 o 
 -12   1  11      275.93      293.82      9.99 o 
 -11   1  11      214.03      198.64      8.24 o 
 -10   1  11      208.82      211.28     15.03 o 
  -9   1  11      233.34      227.99     11.02 o 
  -8   1  11     1773.71     1625.80     97.78 o 
  -7   1  11       49.04       45.97      4.82 o 
  -6   1  11       75.28       84.64      5.24 o 
  -5   1  11     3136.95     3012.99     64.84 o 
  -4   1  11       34.64       28.33      4.67 o 
  -3   1  11       91.11       97.38      5.93 o 
  -2   1  11      384.99      333.17      7.76 o 
  -1   1  11      463.08      467.72      9.30 o 
   0   1  11      376.77      376.95     10.82 o 
   1   1  11       60.69       53.85      4.21 o 
   2   1  11       18.42       35.01      2.60 o 
   3   1  11       73.63       84.71      4.59 o 
   4   1  11      387.34      398.34     22.84 o 
   5   1  11      137.59      139.46     16.03 o 
 -14   2  11       36.20       34.05      4.85 o 
 -13   2  11        1.86        3.10      3.94 o 
 -12   2  11      154.31      167.43      8.64 o 
 -11   2  11      584.82      596.27     21.62 o 
 -10   2  11       79.41       87.29      7.89 o 
  -9   2  11       10.26        1.20      3.12 o 
  -8   2  11     2450.91     2222.09    132.04 o 
  -7   2  11       45.78       36.04      4.67 o 
  -6   2  11       96.36       92.06      6.85 o 
  -5   2  11      252.31      209.86      7.65 o 
  -4   2  11     1221.55     1116.81     47.89 o 
  -3   2  11       20.72       12.42      3.50 o 
  -2   2  11        2.35       12.89      7.81 o 
  -1   2  11      109.22      113.65      4.62 o 
   0   2  11       18.29       12.77      3.18 o 
   1   2  11      688.39      658.60     12.90 o 
   2   2  11        7.76        7.23      1.83 o 
   3   2  11      115.19      122.54      6.63 o 
   4   2  11        0.56        3.21      7.21 o 
   5   2  11       67.49       71.73     13.22 o 
 -14   3  11      256.26      263.54     11.38 o 
 -13   3  11       57.12       59.41      5.77 o 
 -12   3  11       20.49       43.47      7.79 o 
 -11   3  11      452.33      563.90     15.40 o 
 -10   3  11      162.48      179.38     12.02 o 
  -9   3  11      858.47      873.15     54.90 o 
  -8   3  11      157.57      122.23     13.02 o 
  -7   3  11      299.82      292.37     26.25 o 
  -6   3  11       31.84       43.29      5.88 o 
  -5   3  11        0.02        8.38      3.53 o 
  -4   3  11     1092.44     1131.29     23.64 o 
  -3   3  11       73.48       60.49      4.61 o 
  -2   3  11       99.05      126.38      6.65 o 
  -1   3  11      375.55      380.96      9.18 o 
   0   3  11      742.00      767.18     16.01 o 
   1   3  11       14.89       23.65      7.01 o 
   2   3  11        8.59        2.69      2.11 o 
   3   3  11      150.92      162.02     23.04 o 
   4   3  11      144.50      193.96     18.03 o 
 -13   4  11      386.50      393.84     22.36 o 
 -12   4  11       88.79      108.22      8.00 o 
 -11   4  11       37.25       24.44      6.97 o 
 -10   4  11      138.05      129.52      8.36 o 
  -9   4  11       54.77       58.32      7.58 o 
  -8   4  11      327.92      304.68     22.64 o 
  -7   4  11      806.25      784.02     37.27 o 
  -6   4  11      722.02      694.47     56.30 o 
  -5   4  11      633.01      614.70     19.84 o 
  -4   4  11       78.86       66.61      5.52 o 
  -3   4  11      583.85      590.44     14.13 o 
  -2   4  11      178.33      164.43      6.78 o 
  -1   4  11      721.57      724.01     21.33 o 
   0   4  11      139.45      140.58      6.60 o 
   1   4  11       77.21       80.42      4.89 o 
   2   4  11       54.83       56.91      8.01 o 
   3   4  11        0.28       -7.61      7.61 o 
 -13   5  11        1.58        0.93      3.81 o 
 -12   5  11       74.53       79.37      8.98 o 
 -11   5  11      116.06      107.38      8.84 o 
 -10   5  11       17.27       20.63      6.41 o 
  -9   5  11       77.94       87.56      7.51 o 
  -8   5  11     1078.02     1049.96     80.75 o 
  -7   5  11       13.16       12.23      4.67 o 
  -6   5  11       35.00       26.21      6.24 o 
  -5   5  11      814.85      794.14     22.24 o 
  -4   5  11       26.19       26.12      4.67 o 
  -3   5  11        0.13       -1.18      2.97 o 
  -2   5  11       22.59       21.44      3.94 o 
  -1   5  11      692.42      722.50     18.30 o 
   0   5  11       31.74       25.95      4.30 o 
   1   5  11       13.29       13.89      2.79 o 
   2   5  11      204.15      174.60      6.29 o 
   3   5  11       52.50       62.92     12.42 o 
 -13   6  11      144.49      142.90     10.71 o 
 -12   6  11        1.77       -0.78      3.75 o 
 -11   6  11      238.09      282.25     13.85 o 
 -10   6  11        8.95       13.77      5.36 o 
  -9   6  11       64.82       72.61      9.02 o 
  -8   6  11      442.87      399.32     24.04 o 
  -7   6  11      817.14      809.77     53.70 o 
  -6   6  11      108.17      127.79     13.59 o 
  -5   6  11        2.96        7.48      4.39 o 
  -4   6  11       97.80       99.26      7.19 o 
  -3   6  11        9.78       12.55      4.10 o 
  -2   6  11      104.75      119.42      8.45 o 
  -1   6  11       19.50       20.56      4.97 o 
   0   6  11       25.98       30.91      7.01 o 
   1   6  11        6.80        3.41      3.26 o 
   2   6  11      174.11      151.13     10.22 o 
 -12   7  11      282.76      297.63     12.13 o 
 -11   7  11        0.14        4.00      5.19 o 
 -10   7  11        1.86       -0.67      4.39 o 
  -9   7  11      502.39      558.05     36.67 o 
  -8   7  11       72.93       71.88      9.58 o 
  -7   7  11      227.98      228.12     27.25 o 
  -6   7  11      451.39      432.76     23.84 o 
  -5   7  11      630.92      645.50     19.24 o 
  -4   7  11       18.99       17.57      5.08 o 
  -3   7  11      205.85      217.92      9.87 o 
  -2   7  11      557.32      564.22     15.86 o 
  -1   7  11      284.55      287.07     12.01 o 
   0   7  11        2.02        7.97      8.01 o 
   1   7  11       91.59      109.00      5.93 o 
 -12   8  11       21.45       11.48      6.07 o 
 -11   8  11      133.77       91.79     11.90 o 
 -10   8  11       12.33       12.12      8.42 o 
  -9   8  11      109.95      134.00     17.14 o 
  -8   8  11      245.20      318.96     36.27 o 
  -7   8  11      110.18      124.52      9.77 o 
  -6   8  11       14.30        5.85      8.42 o 
  -5   8  11      106.41      123.34     11.49 o 
  -4   8  11      100.33       94.27     10.29 o 
  -3   8  11        1.67       -1.60      4.67 o 
  -2   8  11      239.89      266.70     13.15 o 
  -1   8  11      162.92      187.35     10.67 o 
 -11   9  11      200.08      219.12     14.99 o 
 -10   9  11       42.73       33.99      9.64 o 
  -9   9  11        9.57       14.21      6.37 o 
  -8   9  11      232.19      246.09     16.50 o 
  -7   9  11      156.41      139.84     10.91 o 
  -6   9  11       29.85       25.74      8.43 o 
  -5   9  11        0.23        1.98      7.41 o 
  -4   9  11      104.95      146.22     10.38 o 
  -3   9  11       57.29       46.49     31.06 o 
  -2   9  11       20.69        7.72      7.61 o 
  -9  10  11      284.99      320.15     22.04 o 
  -8  10  11       27.79       23.04      7.37 o 
  -7  10  11      127.38      105.48     17.85 o 
  -6  10  11      121.01       99.10     10.47 o 
  -5  10  11        2.05        0.12      4.39 o 
  -4  10  11        6.98        8.30      9.22 o 
  -3 -16  12       19.28       18.18      8.01 o 
  -2 -16  12       29.27       22.81      7.02 o 
  -1 -16  12       67.44       64.22      8.57 o 
   0 -16  12       18.53       24.70      8.62 o 
   1 -16  12       32.52       27.63      8.28 o 
   2 -16  12       12.13        7.67      6.35 o 
   3 -16  12      115.27      131.34     14.63 o 
  -5 -15  12        2.18        7.80      6.15 o 
  -4 -15  12      321.71      352.07     20.44 o 
  -3 -15  12        4.71        1.17      6.16 o 
  -2 -15  12       17.42       16.76      6.41 o 
  -1 -15  12       51.10       40.99      7.02 o 
   0 -15  12      351.32      331.08     14.15 o 
   1 -15  12        0.16       -4.13      4.43 o 
   2 -15  12       21.78       24.63      5.39 o 
   3 -15  12      359.21      388.87     13.75 o 
   4 -15  12       84.08       74.60      6.44 o 
  -6 -14  12      102.22       76.47      9.33 o 
  -5 -14  12      286.27      287.78     18.23 o 
  -4 -14  12       35.50       41.41      7.40 o 
  -3 -14  12      423.97      427.68     41.08 o 
  -2 -14  12       45.76       54.15      9.52 o 
  -1 -14  12        4.74        2.33      4.43 o 
   0 -14  12       24.41       25.20      5.68 o 
   1 -14  12      572.76      594.54     33.66 o 
   2 -14  12        0.49        0.62      3.37 o 
   3 -14  12      166.23      166.76      8.56 o 
   4 -14  12      657.77      609.94     22.65 o 
   5 -14  12      118.06       97.53      7.01 o 
  -8 -13  12       95.82       83.42     10.85 o 
  -7 -13  12       10.74       13.60      7.89 o 
  -6 -13  12      101.27      112.82     14.43 o 
  -5 -13  12       42.31       40.46      7.11 o 
  -4 -13  12      354.42      367.99     28.65 o 
  -3 -13  12      215.47      210.69     13.33 o 
  -2 -13  12      180.94      178.80     10.29 o 
  -1 -13  12      706.40      762.10     28.25 o 
   0 -13  12      133.49      168.56     19.24 o 
   1 -13  12      228.38      263.68     13.28 o 
   2 -13  12      136.30      104.70     11.88 o 
   3 -13  12      676.72      635.76     12.14 o 
   4 -13  12       53.14       39.07      4.77 o 
   5 -13  12       53.04       38.09      9.63 o 
   6 -13  12      130.13      116.68      5.17 o 
  -8 -12  12       29.88       21.79      6.44 o 
  -7 -12  12       80.48       63.22      9.15 o 
  -6 -12  12        3.39       -1.93      5.14 o 
  -5 -12  12       12.66       22.55      9.22 o 
  -4 -12  12      682.15      745.92     69.13 o 
  -3 -12  12       34.03       54.58      8.82 o 
  -2 -12  12        2.89        5.74      4.14 o 
  -1 -12  12      266.09      252.35     14.83 o 
   0 -12  12      559.86      590.98     27.70 o 
   1 -12  12        0.17        0.32      1.39 o 
   2 -12  12      183.55      206.68      5.28 o 
   3 -12  12       22.62       23.37      2.81 o 
   4 -12  12       31.61       31.73      4.55 o 
   5 -12  12      292.08      287.85      6.81 o 
   6 -12  12      199.60      165.20      5.60 o 
  -9 -11  12       31.76       42.45      7.31 o 
  -8 -11  12       15.46       23.33      6.35 o 
  -7 -11  12      345.92      359.37     38.27 o 
  -6 -11  12      314.89      305.27     13.38 o 
  -5 -11  12      245.29      231.87     11.54 o 
  -4 -11  12        5.62       22.19      5.48 o 
  -3 -11  12      485.93      552.45     27.85 o 
  -2 -11  12       16.83       17.97      2.94 o 
  -1 -11  12       23.17       16.83      2.29 o 
   0 -11  12       93.64      103.62      7.99 o 
   1 -11  12      382.84      390.63      8.36 o 
   2 -11  12      186.72      206.00      6.27 o 
   3 -11  12      192.55      206.08      5.44 o 
   4 -11  12      613.77      635.75     13.30 o 
   5 -11  12       13.76       13.76      2.63 o 
   6 -11  12       33.30       23.24      6.41 o 
 -10 -10  12       16.65        5.08      4.89 o 
  -9 -10  12       81.90       72.53     10.02 o 
  -8 -10  12      226.57      183.53      5.21 o 
  -7 -10  12       54.56       52.63      6.01 o 
  -6 -10  12      173.35      144.60      9.42 o 
  -5 -10  12      478.28      479.27     25.25 o 
  -4 -10  12      189.45      177.67      5.41 o 
  -3 -10  12      769.84      774.64     24.85 o 
  -2 -10  12      930.69      872.97     20.84 o 
  -1 -10  12      281.54      277.76      6.59 o 
   0 -10  12        0.04        1.99      2.14 o 
   1 -10  12      293.12      333.65      7.60 o 
   2 -10  12        7.23       11.00      2.65 o 
   3 -10  12        2.31        3.00      1.99 o 
   4 -10  12      100.83      106.87      4.79 o 
   5 -10  12      104.48      103.72      4.22 o 
   7 -10  12       11.25       14.43      6.81 o 
 -11  -9  12       73.52       56.83     14.43 o 
 -10  -9  12        4.70        3.45      3.21 o 
  -9  -9  12        2.43        1.60      2.15 o 
  -8  -9  12      145.37      141.57      8.62 o 
  -7  -9  12      618.96      572.07     21.04 o 
  -6  -9  12       24.02       26.97      4.01 o 
  -5  -9  12        1.57        2.98      2.81 o 
  -4  -9  12      726.58      741.37     24.04 o 
  -3  -9  12        4.25        6.41      4.41 o 
  -2  -9  12      122.81      131.84      8.82 o 
  -1  -9  12        7.65        5.88      3.41 o 
   0  -9  12      281.01      302.76      6.82 o 
   1  -9  12        9.67       18.12      2.34 o 
   2  -9  12       94.02      108.09      4.56 o 
   3  -9  12       90.31       90.30      3.65 o 
   4  -9  12      129.29      128.30      4.13 o 
   5  -9  12       41.17       44.21      5.04 o 
 -11  -8  12      249.73      249.84      8.90 o 
 -10  -8  12       92.52      104.98      5.46 o 
  -9  -8  12        9.00       14.70      3.41 o 
  -8  -8  12        0.62        1.60      2.40 o 
  -7  -8  12      683.09      682.22     15.68 o 
  -6  -8  12      639.83      656.86     14.53 o 
  -5  -8  12        5.84        7.21      4.81 o 
  -4  -8  12      442.70      514.95     17.63 o 
  -3  -8  12       87.80      110.60      8.01 o 
  -2  -8  12      512.11      513.35     24.04 o 
  -1  -8  12        0.21        2.81      3.61 o 
   0  -8  12        5.65        7.94      3.81 o 
   1  -8  12      501.13      511.78     10.19 o 
   2  -8  12        5.11       10.03      2.38 o 
   3  -8  12       45.52       52.11      2.81 o 
   4  -8  12      350.36      378.84      6.74 o 
   5  -8  12       19.29       15.19      2.24 o 
 -12  -7  12      419.38      451.63     15.83 o 
 -11  -7  12        2.71        1.31      4.41 o 
 -10  -7  12       29.12       26.76      4.00 o 
  -9  -7  12      324.43      331.50      9.82 o 
  -8  -7  12     1300.44     1343.22     25.32 o 
  -7  -7  12      918.61      848.82     16.35 o 
  -6  -7  12      488.73      493.31     18.43 o 
  -5  -7  12      168.88      195.16     10.82 o 
  -4  -7  12      125.65      138.66     14.43 o 
  -3  -7  12        1.46        5.21      6.41 o 
  -2  -7  12      947.48      936.94     33.66 o 
  -1  -7  12      424.84      468.07     20.44 o 
   0  -7  12      349.68      335.02     11.22 o 
   1  -7  12     1414.21     1446.84     24.35 o 
   2  -7  12      290.68      298.33      7.22 o 
   3  -7  12      135.87      147.79      4.61 o 
   4  -7  12      122.32      109.28      3.32 o 
   5  -7  12      429.74      474.08     20.44 o 
 -12  -6  12      292.80      315.52     12.93 o 
 -11  -6  12      254.14      276.57      9.63 o 
 -10  -6  12       18.85       26.44      4.14 o 
  -9  -6  12        1.35        3.99      4.25 o 
  -8  -6  12       20.07       27.36      3.44 o 
  -7  -6  12     3954.05     3948.40     80.60 o 
  -6  -6  12      106.03       98.56      6.09 o 
  -5  -6  12       17.32       12.90      4.18 o 
  -4  -6  12     1230.37     1147.33     23.79 o 
  -3  -6  12      281.78      278.08      9.22 o 
  -2  -6  12       17.90        7.39      3.14 o 
  -1  -6  12       99.83      113.81      6.81 o 
   0  -6  12      961.98      979.41     23.64 o 
   1  -6  12        0.53        2.81      4.41 o 
   2  -6  12       23.48       23.64      5.41 o 
   3  -6  12      410.79      400.49      7.69 o 
   4  -6  12      158.00      150.06      6.47 o 
   5  -6  12       16.49       23.24     12.02 o 
 -13  -5  12      119.23      100.59     10.42 o 
 -12  -5  12       37.26       30.37      5.08 o 
 -11  -5  12       78.54       91.21      5.77 o 
 -10  -5  12      227.62      250.93      7.41 o 
  -9  -5  12        6.18        9.98      3.60 o 
  -8  -5  12       77.68       76.22      4.24 o 
  -7  -5  12      237.83      245.02      9.05 o 
  -6  -5  12      144.56      155.51     11.42 o 
  -5  -5  12     1238.22     1195.93     32.46 o 
  -4  -5  12     1986.91     1905.79     36.86 o 
  -3  -5  12     1428.70     1337.78     25.85 o 
  -2  -5  12      429.58      419.55      9.18 o 
  -1  -5  12      356.76      381.65     11.82 o 
   0  -5  12      426.39      436.55     14.63 o 
   1  -5  12      982.14     1049.14     24.04 o 
   2  -5  12       19.55       15.51      2.47 o 
   3  -5  12       98.91       85.97      9.42 o 
   4  -5  12      396.04      356.32     11.04 o 
   5  -5  12       22.31       28.85      8.01 o 
 -13  -4  12       47.95       53.26      4.93 o 
 -12  -4  12      339.33      318.28     17.59 o 
 -11  -4  12       71.64       80.72      5.01 o 
 -10  -4  12      282.39      285.81      7.93 o 
  -9  -4  12       88.90       87.79      6.36 o 
  -8  -4  12      414.04      432.76     11.74 o 
  -7  -4  12       21.83       27.64      6.01 o 
  -6  -4  12      384.02      383.39     12.06 o 
  -5  -4  12      213.24      189.81      8.04 o 
  -4  -4  12      265.32      275.98      9.07 o 
  -3  -4  12     1088.96     1088.85     47.29 o 
  -2  -4  12     1320.62     1324.73     36.27 o 
  -1  -4  12      262.95      274.55     14.03 o 
   0  -4  12       24.35       18.96      2.40 o 
   1  -4  12     1169.67     1191.89     32.66 o 
   2  -4  12      220.40      210.94      8.42 o 
   3  -4  12       29.71       30.56      2.61 o 
   4  -4  12      246.64      205.42     13.75 o 
   5  -4  12      262.02      304.16     18.43 o 
 -13  -3  12       68.76       65.76      5.44 o 
 -12  -3  12      207.96      218.83      7.93 o 
 -11  -3  12      464.23      492.42     14.19 o 
 -10  -3  12        1.11        1.44      2.88 o 
  -9  -3  12      691.01      662.52     14.15 o 
  -8  -3  12       48.31       49.66      4.95 o 
  -7  -3  12     3536.35     3403.07     71.13 o 
  -6  -3  12      344.09      339.89     11.03 o 
  -5  -3  12      582.62      603.14     14.87 o 
  -4  -3  12     1085.85     1065.67     28.05 o 
  -3  -3  12      914.48      915.62     20.84 o 
  -2  -3  12      244.06      259.01      6.62 o 
  -1  -3  12        9.56        7.95      3.47 o 
   0  -3  12      293.66      280.17      6.41 o 
   1  -3  12      397.69      412.86      7.19 o 
   2  -3  12      505.90      515.54      9.22 o 
   3  -3  12       98.92       99.62     11.62 o 
   4  -3  12       12.59       -1.20      8.82 o 
   5  -3  12      285.45      329.01     30.86 o 
 -13  -2  12      236.79      249.81     11.78 o 
 -12  -2  12       17.96       14.26      4.08 o 
 -11  -2  12      249.82      263.78     10.45 o 
 -10  -2  12      834.18      871.88     22.13 o 
  -9  -2  12       11.55        7.43      4.37 o 
  -8  -2  12      496.26      472.65     12.32 o 
  -7  -2  12      527.97      524.72     37.87 o 
  -6  -2  12      131.33      128.14      7.32 o 
  -5  -2  12      471.10      456.21     12.06 o 
  -4  -2  12      387.12      401.14      9.46 o 
  -3  -2  12     2034.72     1898.96     32.40 o 
  -2  -2  12       19.14       20.48      3.19 o 
  -1  -2  12       11.50       15.41      3.01 o 
   0  -2  12      916.44      848.91     21.44 o 
   1  -2  12        2.20        6.47      1.83 o 
   2  -2  12        0.10        1.11      1.25 o 
   3  -2  12       72.74       64.02      3.03 o 
   4  -2  12      296.95      353.05     19.64 o 
   5  -2  12       87.94       90.17     12.82 o 
   6  -2  12       73.65       78.14     13.63 o 
 -13  -1  12      128.85      145.82      8.30 o 
 -12  -1  12      281.91      298.81     15.05 o 
 -11  -1  12       34.48       32.37      4.87 o 
 -10  -1  12      678.27      694.56     14.32 o 
  -9  -1  12      119.85      122.68      8.37 o 
  -8  -1  12      702.66      686.77     15.87 o 
  -7  -1  12      641.08      571.46     16.44 o 
  -6  -1  12      487.36      501.02     13.90 o 
  -5  -1  12       33.30       33.39      3.82 o 
  -4  -1  12       15.64       18.20      3.25 o 
  -3  -1  12       22.65       25.33      3.25 o 
  -2  -1  12      789.10      763.00     13.72 o 
  -1  -1  12      327.83      292.14      9.87 o 
   0  -1  12      194.37      189.00      8.01 o 
   1  -1  12        5.40        2.14      1.79 o 
   2  -1  12       30.43       29.78      1.92 o 
   3  -1  12      142.40      114.98      5.00 o 
   4  -1  12       79.98       89.37     12.02 o 
   5  -1  12      429.15      469.67     26.85 o 
 -13   0  12       40.29       50.86      5.64 o 
 -12   0  12      171.40      169.67      9.35 o 
 -11   0  12      485.38      473.17     18.35 o 
 -10   0  12       46.67       32.52      5.21 o 
  -9   0  12        9.07       14.03      3.97 o 
  -8   0  12       82.51       96.55      7.83 o 
  -7   0  12     2435.41     2344.07     59.71 o 
  -6   0  12      236.11      179.47      7.22 o 
  -5   0  12       22.70       26.50      3.82 o 
  -4   0  12      478.81      400.70     12.82 o 
  -3   0  12     1278.09     1193.02     64.32 o 
  -2   0  12       53.30      102.67     10.22 o 
  -1   0  12      380.74      373.21      9.73 o 
   0   0  12      510.33      514.15      9.58 o 
   1   0  12       73.29       80.13      5.41 o 
   2   0  12      279.99      276.83      6.81 o 
   3   0  12      260.07      232.03     15.02 o 
   4   0  12       14.04       17.23      8.42 o 
   5   0  12       27.33       22.84     10.02 o 
 -13   1  12       96.04      100.75      6.48 o 
 -12   1  12       20.07       19.54      4.18 o 
 -11   1  12      394.76      390.20     12.88 o 
 -10   1  12      350.66      332.26     11.76 o 
  -9   1  12      372.36      337.45     15.63 o 
  -8   1  12      571.88      512.88     21.68 o 
  -7   1  12      699.84      643.21     18.37 o 
  -6   1  12      147.89      114.92     12.42 o 
  -5   1  12       17.93       10.40      3.25 o 
  -4   1  12       37.19       45.17      4.39 o 
  -3   1  12      866.21      879.15     16.84 o 
  -2   1  12      100.24       93.61      5.41 o 
  -1   1  12       38.28       27.05      3.85 o 
   0   1  12      235.35      227.52      6.05 o 
   1   1  12        7.56        6.07      2.40 o 
   2   1  12       98.16       86.46      6.61 o 
   3   1  12      229.09      238.04     18.03 o 
   4   1  12       56.78       59.31     11.62 o 
 -13   2  12      117.70      137.56      8.30 o 
 -12   2  12      243.55      236.00     12.03 o 
 -11   2  12        2.17       -1.43      3.19 o 
 -10   2  12      596.05      602.08     37.47 o 
  -9   2  12      165.04      206.53     28.45 o 
  -8   2  12     1119.37     1069.29     85.76 o 
  -7   2  12      125.98      105.49     11.62 o 
  -6   2  12     1569.86     1487.06     88.56 o 
  -5   2  12       39.35       38.45      4.67 o 
  -4   2  12        2.83        1.20      3.14 o 
  -3   2  12      355.40      362.39     15.03 o 
  -2   2  12      187.55      190.34     11.62 o 
  -1   2  12      179.14      174.34      6.96 o 
   0   2  12      771.31      733.06     15.49 o 
   1   2  12       95.78      106.61      4.04 o 
   2   2  12       25.94       27.41      2.83 o 
   3   2  12      157.95      135.05     14.83 o 
   4   2  12       17.13       14.83      9.22 o 
 -13   3  12      166.15      190.74     14.17 o 
 -12   3  12      467.35      494.54     14.22 o 
 -11   3  12      470.13      507.46     20.84 o 
 -10   3  12       31.29       40.75      8.01 o 
  -9   3  12        3.80        3.61      4.01 o 
  -8   3  12      197.69      220.87     28.45 o 
  -7   3  12      109.86      150.27     12.22 o 
  -6   3  12     1475.56     1185.07     36.07 o 
  -5   3  12     1282.10     1138.65     77.54 o 
  -4   3  12      175.66      155.11     11.61 o 
  -3   3  12       12.58       16.69      4.60 o 
  -2   3  12      104.87      117.26      5.76 o 
  -1   3  12      993.49      984.27     33.66 o 
   0   3  12       75.27       91.15      9.22 o 
   1   3  12        0.78        3.21      2.11 o 
   2   3  12      151.88      127.44      4.33 o 
   3   3  12        1.98        8.82      8.01 o 
 -13   4  12       39.30       37.41      5.72 o 
 -12   4  12        0.29        5.05      4.57 o 
 -11   4  12      489.30      505.70     20.82 o 
 -10   4  12       26.76       30.85      5.80 o 
  -9   4  12       68.34       63.03      6.65 o 
  -8   4  12        2.14        1.91      4.49 o 
  -7   4  12      768.80      742.38     45.08 o 
  -6   4  12      285.20      275.91     19.64 o 
  -5   4  12      510.86      530.58     29.65 o 
  -4   4  12      419.09      467.90     19.44 o 
  -3   4  12      686.84      684.24     21.64 o 
  -2   4  12      187.32      211.11      7.92 o 
  -1   4  12      170.18      144.65      7.78 o 
   0   4  12       39.51       29.63      3.53 o 
   1   4  12      163.50      155.44      6.81 o 
   2   4  12       30.98       32.46      6.01 o 
 -13   5  12       32.35       42.85      6.98 o 
 -12   5  12       18.07       15.65      5.71 o 
 -11   5  12       56.34       53.13      7.59 o 
 -10   5  12       93.89       96.38     10.37 o 
  -9   5  12       40.52       39.04      6.37 o 
  -8   5  12       61.27       66.41      8.42 o 
  -7   5  12      115.53      116.09      9.95 o 
  -6   5  12      733.12      753.65     35.27 o 
  -5   5  12       29.55       35.45      5.65 o 
  -4   5  12        0.08        3.30      4.22 o 
  -3   5  12      224.72      233.03     11.27 o 
  -2   5  12       61.33       45.01      5.93 o 
  -1   5  12        0.18        1.35      2.81 o 
   0   5  12       68.18       61.05      4.67 o 
   1   5  12       95.29      122.77      5.36 o 
 -12   6  12      182.84      159.33     11.47 o 
 -11   6  12      253.09      263.10     25.05 o 
 -10   6  12       21.26       20.71      6.21 o 
  -9   6  12       88.02      104.95      9.21 o 
  -8   6  12      137.76      142.21     12.14 o 
  -7   6  12       72.60       94.96     10.82 o 
  -6   6  12      170.86      129.36      9.05 o 
  -5   6  12      485.59      474.92     28.65 o 
  -4   6  12      125.63      132.88      9.69 o 
  -3   6  12       10.43       11.92      4.22 o 
  -2   6  12       31.25       26.39      4.67 o 
  -1   6  12       16.93       20.37      6.01 o 
   0   6  12       18.07        7.42      4.81 o 
 -12   7  12       46.57       38.82      8.80 o 
 -11   7  12      149.28      142.61     12.10 o 
 -10   7  12      263.05      290.13     20.24 o 
  -9   7  12       13.95       13.63      6.41 o 
  -8   7  12       16.40       11.22      5.67 o 
  -7   7  12      214.55      236.24     17.03 o 
  -6   7  12       95.00      115.75     12.02 o 
  -5   7  12       81.43       68.40      9.34 o 
  -4   7  12       65.24       50.10     39.27 o 
  -3   7  12      390.28      465.00     25.65 o 
  -2   7  12      131.45      136.82      8.04 o 
  -1   7  12       39.15       -1.76      3.25 o 
 -11   8  12       45.49       47.00     10.60 o 
 -10   8  12       66.07       71.68     11.47 o 
  -9   8  12      172.89      187.09     15.23 o 
  -8   8  12       20.06       22.44      6.80 o 
  -7   8  12       40.36       54.99     10.07 o 
  -6   8  12      317.54      334.08     15.52 o 
  -5   8  12        9.55       15.52      5.76 o 
  -4   8  12        2.28        6.41      6.61 o 
  -3   8  12       10.63        8.56      5.93 o 
  -2   8  12      167.32      165.57     24.65 o 
  -9   9  12      164.84      170.35     21.04 o 
  -8   9  12       53.11       71.90     15.99 o 
  -7   9  12       89.03      128.25     12.42 o 
  -6   9  12      264.18      266.89     15.18 o 
  -5   9  12       14.50        8.38      5.65 o 
  -4   9  12       37.50       15.06     14.03 o 
  -2 -16  13       27.34       34.35      7.99 o 
  -1 -16  13       38.22       27.27      9.15 o 
   0 -16  13       65.30       56.74      7.99 o 
   1 -16  13      158.63      170.47     12.61 o 
  -5 -15  13       99.90      122.81     11.94 o 
  -4 -15  13        1.45        8.24      6.35 o 
  -3 -15  13       34.03       30.51      8.70 o 
  -2 -15  13      400.47      403.63     17.42 o 
  -1 -15  13       26.42       27.58      6.64 o 
   0 -15  13       40.43       46.39      9.15 o 
   1 -15  13      114.81      126.54     15.63 o 
   2 -15  13      382.96      399.95     31.86 o 
   3 -15  13        2.07       -0.67      3.47 o 
  -6 -14  13       17.08       10.23      7.32 o 
  -5 -14  13       29.88       34.53      8.73 o 
  -4 -14  13       53.81       64.69     11.06 o 
  -3 -14  13      221.49      228.57     24.45 o 
  -2 -14  13        3.80       10.46      5.48 o 
  -1 -14  13      107.80      115.72      9.15 o 
   0 -14  13       69.77       72.55      9.62 o 
   1 -14  13      125.16      136.44      8.86 o 
   2 -14  13      124.95      128.15      8.18 o 
   3 -14  13      131.32      119.16     11.82 o 
   4 -14  13      237.73      239.00     14.32 o 
  -7 -13  13        9.56       13.28      6.35 o 
  -6 -13  13       33.66       45.96     10.30 o 
  -5 -13  13       28.37       29.62      7.02 o 
  -4 -13  13      146.59      151.99     11.02 o 
  -3 -13  13      329.74      321.85     33.46 o 
  -2 -13  13      281.19      294.28     16.07 o 
  -1 -13  13       10.21       11.56      6.01 o 
   0 -13  13       38.45       40.60      5.97 o 
   1 -13  13      364.21      386.02     36.87 o 
   2 -13  13       40.61       25.84      6.06 o 
   3 -13  13       28.18       18.00      2.73 o 
   4 -13  13       19.10       21.04      9.68 o 
   5 -13  13       36.19       14.96      6.20 o 
  -8 -12  13       63.60       61.17      8.74 o 
  -7 -12  13        9.09        8.42      5.77 o 
  -6 -12  13      411.23      440.10     32.46 o 
  -5 -12  13       51.68       62.02     10.38 o 
  -4 -12  13      276.75      265.30     15.43 o 
  -3 -12  13       13.92       20.24      5.48 o 
  -2 -12  13      616.11      673.59     45.88 o 
  -1 -12  13       79.16       98.30      7.69 o 
   0 -12  13        0.03        1.80      2.31 o 
   1 -12  13       99.20      101.36      5.11 o 
   2 -12  13      470.31      517.60     12.52 o 
   3 -12  13       67.92       54.13      5.68 o 
   4 -12  13      101.61      112.00      7.70 o 
   5 -12  13      220.38      204.02      7.31 o 
  -9 -11  13       18.54       18.11      6.23 o 
  -8 -11  13      100.58       86.34     55.70 o 
  -7 -11  13      365.42      346.64     19.64 o 
  -6 -11  13       38.01       40.88      8.82 o 
  -5 -11  13      213.21      241.25     15.23 o 
  -4 -11  13       93.44       73.78     16.43 o 
  -3 -11  13      325.83      265.05     23.04 o 
  -2 -11  13      226.43      270.11     19.93 o 
  -1 -11  13      246.67      254.19     15.75 o 
   0 -11  13       77.72       98.40      3.73 o 
   1 -11  13       58.37       63.83      3.72 o 
   2 -11  13      759.37      788.07     14.97 o 
   3 -11  13      126.99      124.87      6.37 o 
   4 -11  13       11.13       10.76      2.79 o 
   5 -11  13       68.02       71.94     13.42 o 
 -10 -10  13      182.78      185.94     23.64 o 
  -9 -10  13        3.85        4.01      6.01 o 
  -8 -10  13        0.14       -6.81     10.42 o 
  -7 -10  13      470.77      381.60     45.48 o 
  -6 -10  13      818.26      865.11     55.70 o 
  -5 -10  13        7.87       13.54      3.06 o 
  -4 -10  13       45.31       46.49      8.01 o 
  -3 -10  13     1546.08     1633.83     47.69 o 
  -2 -10  13      258.52      246.46      5.44 o 
  -1 -10  13        9.28        9.63      2.15 o 
   0 -10  13      312.97      326.13     17.11 o 
   1 -10  13      387.50      369.85     10.29 o 
   2 -10  13       22.78       30.54      2.86 o 
   3 -10  13      214.21      201.25      7.76 o 
   4 -10  13       16.17       19.33      2.79 o 
   5 -10  13        2.04        3.02      1.83 o 
 -10  -9  13      151.98      150.27      6.33 o 
  -9  -9  13       77.70       60.26      6.55 o 
  -8  -9  13       12.29        8.62      3.55 o 
  -7  -9  13      101.78      110.93      4.61 o 
  -6  -9  13      756.17      743.63     19.64 o 
  -5  -9  13      359.77      375.50     17.23 o 
  -4  -9  13       27.85       26.05      6.41 o 
  -3  -9  13        6.47        8.42      5.21 o 
  -2  -9  13     1445.05     1455.10     40.47 o 
  -1  -9  13        8.28        6.53      2.11 o 
   0  -9  13        3.19        2.08      2.00 o 
   1  -9  13       42.03       57.16      4.00 o 
   2  -9  13      414.89      415.55      9.82 o 
   3  -9  13        8.45        7.71      2.37 o 
   4  -9  13        9.20        4.54      1.90 o 
 -11  -8  13      285.19      303.81     23.04 o 
 -10  -8  13       25.81       30.86      4.52 o 
  -9  -8  13      100.86      101.38      5.21 o 
  -8  -8  13      175.52      181.69      9.56 o 
  -7  -8  13      968.30     1015.87     19.57 o 
  -6  -8  13       86.66       92.97     10.02 o 
  -5  -8  13      112.81      114.21      9.62 o 
  -4  -8  13       49.65       48.89     11.62 o 
  -3  -8  13       70.58       54.10     11.62 o 
  -2  -8  13      819.71      816.71     33.66 o 
  -1  -8  13       31.21       21.64      8.01 o 
   0  -8  13       76.33       86.64      4.33 o 
   1  -8  13       73.46       61.86      7.61 o 
   2  -8  13      156.79      162.22      4.84 o 
   3  -8  13      298.28      335.35      7.67 o 
   4  -8  13       21.99       18.02      2.76 o 
 -11  -7  13       16.18       18.97      5.61 o 
 -10  -7  13      297.81      323.38     10.08 o 
  -9  -7  13      129.90      153.26      7.42 o 
  -8  -7  13      108.05       98.84      5.40 o 
  -7  -7  13        3.19        3.49      4.41 o 
  -6  -7  13     1028.05     1145.72     34.86 o 
  -5  -7  13        3.15        4.41      8.01 o 
  -4  -7  13      178.03      171.12     10.02 o 
  -3  -7  13      604.13      615.14     19.64 o 
  -2  -7  13        5.99        6.01      4.01 o 
  -1  -7  13       64.75       73.74     10.42 o 
   0  -7  13       35.58       42.88      5.21 o 
   1  -7  13     1207.90     1231.62     24.48 o 
   2  -7  13      278.16      278.40      7.40 o 
   3  -7  13      296.46      294.00      6.74 o 
   4  -7  13       39.95       41.85      3.82 o 
 -12  -6  13      109.12      105.54      7.41 o 
 -11  -6  13       91.01      107.35      6.83 o 
 -10  -6  13       32.05       30.49      4.52 o 
  -9  -6  13      106.65      121.42      6.37 o 
  -8  -6  13       22.05       27.90      3.40 o 
  -7  -6  13      121.51      134.88      8.97 o 
  -6  -6  13      464.95      468.05     12.87 o 
  -5  -6  13      850.61      875.93     18.11 o 
  -4  -6  13        2.18        4.20      4.41 o 
  -3  -6  13      469.88      473.49     11.32 o 
  -2  -6  13     2141.91     2101.69     37.26 o 
  -1  -6  13       28.39       39.27      5.21 o 
   0  -6  13      234.07      247.26      9.62 o 
   1  -6  13       58.45       63.28      4.14 o 
   2  -6  13      754.80      730.21     16.43 o 
   3  -6  13        4.56        1.99      1.98 o 
   4  -6  13       30.54        8.59      4.12 o 
 -12  -5  13       47.97       50.07      4.82 o 
 -11  -5  13      308.13      296.53      9.45 o 
 -10  -5  13      107.79      115.38      6.53 o 
  -9  -5  13      223.83      283.47      9.11 o 
  -8  -5  13      105.67      104.89      6.62 o 
  -7  -5  13      312.16      332.74     15.43 o 
  -6  -5  13        8.14        9.62      5.01 o 
  -5  -5  13      706.86      675.15     15.11 o 
  -4  -5  13       45.55       47.48      4.22 o 
  -3  -5  13       50.63       51.68      4.61 o 
  -2  -5  13     3201.16     3060.20     59.22 o 
  -1  -5  13      953.82      919.47     23.64 o 
   0  -5  13      345.73      367.48     11.62 o 
   1  -5  13      143.73      135.05      6.41 o 
   2  -5  13      373.10      365.21     12.22 o 
   3  -5  13      260.50      276.07      9.22 o 
   4  -5  13        3.26        2.00      5.61 o 
 -13  -4  13       57.02       53.11      5.83 o 
 -12  -4  13        0.08        1.76      3.23 o 
 -11  -4  13       19.94       30.40      4.60 o 
 -10  -4  13      603.10      626.37     14.69 o 
  -9  -4  13       52.48       51.42      4.29 o 
  -8  -4  13       73.63       85.25      9.02 o 
  -7  -4  13      430.68      424.90     12.15 o 
  -6  -4  13     1084.03     1086.01     22.05 o 
  -5  -4  13     1055.37     1078.59     21.20 o 
  -4  -4  13      266.27      214.33      7.47 o 
  -3  -4  13     1544.38     1484.40     26.72 o 
  -2  -4  13       92.75       97.05      4.81 o 
  -1  -4  13      124.06      144.07      5.08 o 
   0  -4  13      157.82      164.42      6.06 o 
   1  -4  13      155.90      164.92      5.21 o 
   2  -4  13       30.13       31.10      3.23 o 
   3  -4  13      429.51      385.77     32.66 o 
   4  -4  13       73.67       88.16     11.22 o 
 -13  -3  13      292.08      309.74     10.25 o 
 -12  -3  13       22.70       15.31      6.40 o 
 -11  -3  13      133.41      152.14      7.64 o 
 -10  -3  13      209.34      194.56      9.68 o 
  -9  -3  13      577.22      588.58     35.06 o 
  -8  -3  13      559.34      511.00     13.74 o 
  -7  -3  13        5.54       12.91      3.82 o 
  -6  -3  13      562.69      584.03     14.01 o 
  -5  -3  13      210.52      237.64      8.04 o 
  -4  -3  13       98.52       93.51      5.24 o 
  -3  -3  13      295.39      279.79      9.28 o 
  -2  -3  13      806.96      843.60     15.55 o 
  -1  -3  13       85.54       90.48      5.01 o 
   0  -3  13      110.89      133.89      5.39 o 
   1  -3  13      151.86      148.04      4.22 o 
   2  -3  13      513.98      485.54     38.27 o 
   3  -3  13      139.16      118.28      6.41 o 
   4  -3  13      381.51      378.30     34.06 o 
 -13  -2  13       99.77      112.30      6.80 o 
 -12  -2  13      140.13      138.77      7.00 o 
 -11  -2  13      516.42      562.53     13.26 o 
 -10  -2  13       99.99      100.75      6.61 o 
  -9  -2  13      174.21      155.47      9.53 o 
  -8  -2  13      509.03      499.78     32.86 o 
  -7  -2  13      155.40      144.25      7.22 o 
  -6  -2  13       15.93       14.65      4.81 o 
  -5  -2  13      648.57      573.53     15.43 o 
  -4  -2  13        2.97        5.41      4.61 o 
  -3  -2  13      383.98      390.68      9.58 o 
  -2  -2  13     1183.50     1166.71     20.63 o 
  -1  -2  13      530.46      536.63     10.32 o 
   0  -2  13       27.84       28.13      4.33 o 
   1  -2  13       86.75       75.28      4.61 o 
   2  -2  13      132.68      135.15      4.43 o 
   3  -2  13       14.59       28.45     13.63 o 
   4  -2  13       15.74       28.05     15.23 o 
 -13  -1  13       12.19        9.25      3.90 o 
 -12  -1  13        5.57        1.93      3.14 o 
 -11  -1  13       63.34       71.50      6.29 o 
 -10  -1  13      697.61      680.79     42.08 o 
  -9  -1  13       29.85       26.16      7.41 o 
  -8  -1  13      314.83      329.20     18.03 o 
  -7  -1  13      907.37      863.43     32.66 o 
  -6  -1  13      903.58      850.34     36.47 o 
  -5  -1  13      582.37      614.63     13.88 o 
  -4  -1  13      139.70      126.53      6.91 o 
  -3  -1  13      826.34      771.74     15.14 o 
  -2  -1  13       30.50       35.26      4.30 o 
  -1  -1  13       70.26       67.82      3.76 o 
   0  -1  13       43.39       44.96      5.81 o 
   1  -1  13        1.96        9.84      2.81 o 
   2  -1  13       46.57       41.61      3.08 o 
   3  -1  13      119.13      142.26     14.43 o 
   4  -1  13        1.40       -1.60      6.81 o 
 -13   0  13      375.02      412.91     19.99 o 
 -12   0  13      113.85      115.58     14.59 o 
 -11   0  13        1.55        5.60      3.87 o 
 -10   0  13      144.31      156.30     11.22 o 
  -9   0  13      285.41      284.24     19.84 o 
  -8   0  13      436.71      392.05     14.87 o 
  -7   0  13      284.55      245.66     12.22 o 
  -6   0  13      101.59      121.90      9.02 o 
  -5   0  13      113.09      102.64     16.83 o 
  -4   0  13        0.17       -0.44      2.78 o 
  -3   0  13       12.05       13.05      3.25 o 
  -2   0  13      189.73      178.06      9.41 o 
  -1   0  13      212.64      199.40      6.05 o 
   0   0  13       24.97       28.56      4.51 o 
   1   0  13      294.38      299.12      9.41 o 
   2   0  13      486.42      438.49     33.46 o 
   3   0  13       29.92       22.44      9.22 o 
   4   0  13       35.53       26.85     10.42 o 
 -13   1  13       96.21       83.02      7.09 o 
 -12   1  13      306.95      303.86     11.64 o 
 -11   1  13      343.07      339.71     17.43 o 
 -10   1  13        5.44        7.01      4.25 o 
  -9   1  13        1.98        9.82      4.25 o 
  -8   1  13      416.30      434.41     27.85 o 
  -7   1  13      396.28      383.64     26.25 o 
  -6   1  13        1.67        2.40      4.01 o 
  -5   1  13      267.75      229.67     16.03 o 
  -4   1  13      293.99      234.65      8.33 o 
  -3   1  13       65.39       64.25      5.93 o 
  -2   1  13       65.11       88.04      4.79 o 
  -1   1  13      829.14      823.26     21.64 o 
   0   1  13        0.84        2.62      2.81 o 
   1   1  13       25.89       21.81      3.18 o 
   2   1  13      303.57      280.27      8.66 o 
   3   1  13       86.59       83.76     13.22 o 
 -13   2  13       92.70       77.04      9.85 o 
 -12   2  13       63.35       67.93      7.32 o 
 -11   2  13      116.75      132.91     15.63 o 
 -10   2  13       83.04      101.28      7.79 o 
  -9   2  13      227.00      246.08     10.47 o 
  -8   2  13      378.66      337.85     19.04 o 
  -7   2  13      242.11      225.05     15.23 o 
  -6   2  13      663.06      612.26     31.06 o 
  -5   2  13      605.99      593.22     20.04 o 
  -4   2  13      508.21      516.96     13.12 o 
  -3   2  13      955.11      938.61     19.55 o 
  -2   2  13      326.89      329.55      9.34 o 
  -1   2  13      544.09      492.70     13.38 o 
   0   2  13      133.54      117.41      7.61 o 
   1   2  13      218.24      209.88     13.63 o 
   2   2  13        1.84       -0.40      2.00 o 
 -13   3  13      515.06      545.54     29.25 o 
 -12   3  13      201.41      213.55     11.16 o 
 -11   3  13       39.98       45.84      8.19 o 
 -10   3  13       83.24       93.84      9.53 o 
  -9   3  13      411.59      420.84     23.24 o 
  -8   3  13        0.48       -4.25      4.25 o 
  -7   3  13      134.31      148.03      8.50 o 
  -6   3  13     1089.26     1116.14     48.09 o 
  -5   3  13        3.14        7.35      3.82 o 
  -4   3  13      105.90       83.36      6.09 o 
  -3   3  13      687.54      659.88     33.06 o 
  -2   3  13      632.15      587.79     16.26 o 
  -1   3  13        0.22       -0.97      4.01 o 
   0   3  13       23.49       17.23      3.08 o 
   1   3  13       57.57       56.27      4.26 o 
 -12   4  13      331.82      335.73     27.05 o 
 -11   4  13       32.83       27.85      7.63 o 
 -10   4  13        4.52       13.83      8.78 o 
  -9   4  13      164.74      207.63     25.65 o 
  -8   4  13      352.95      400.27     27.85 o 
  -7   4  13       90.51      101.36      7.79 o 
  -6   4  13       28.65       27.06      6.49 o 
  -5   4  13      530.07      489.19     25.45 o 
  -4   4  13      264.76      252.66     14.03 o 
  -3   4  13        0.50        0.57      4.67 o 
  -2   4  13      141.00      169.42      7.35 o 
  -1   4  13      418.40      455.40     14.03 o 
   0   4  13        0.64        6.55      2.79 o 
   1   4  13        2.35        2.03      3.65 o 
 -12   5  13      151.01      169.06     11.76 o 
 -11   5  13       66.88       60.58      8.61 o 
 -10   5  13        4.92        0.40      3.97 o 
  -9   5  13       18.15       19.32      8.22 o 
  -8   5  13      139.42      161.24     16.43 o 
  -7   5  13      103.11      116.33     10.67 o 
  -6   5  13      229.05      248.01     17.83 o 
  -5   5  13      142.71      121.32      8.20 o 
  -4   5  13      131.97      114.90     13.42 o 
  -3   5  13       26.51       25.73      5.52 o 
  -2   5  13        4.69        8.48      3.65 o 
  -1   5  13      357.59      354.39     10.60 o 
   0   5  13       16.54        9.86      8.01 o 
 -11   6  13        0.23        4.11      5.58 o 
 -10   6  13        2.84       12.34      7.46 o 
  -9   6  13      184.64      159.38     11.47 o 
  -8   6  13       17.23       11.87      5.52 o 
  -7   6  13        2.06        6.25      6.02 o 
  -6   6  13      262.86      262.81     14.97 o 
  -5   6  13       28.42       28.30      7.04 o 
  -4   6  13       38.04       17.33     11.82 o 
  -3   6  13        8.63        4.77      4.81 o 
  -2   6  13      204.52      220.19     17.63 o 
  -1   6  13       91.81       90.38      6.21 o 
 -10   7  13       46.82       42.43      8.07 o 
  -9   7  13      177.46      205.42     20.24 o 
  -8   7  13      134.40      126.92     13.10 o 
  -7   7  13       29.77       28.65      7.19 o 
  -6   7  13       81.44       75.81      8.49 o 
  -5   7  13      101.76       83.35      8.36 o 
  -4   7  13        4.48        0.71      3.82 o 
  -3   7  13       39.10       31.26     20.84 o 
  -9   8  13       14.96        8.65      7.89 o 
  -8   8  13      116.67      152.60     20.84 o 
  -7   8  13      334.37      441.76     35.27 o 
  -6   8  13      103.66      160.21     20.04 o 
  -5   8  13        3.19        0.71      4.39 o 
  -4 -15  14      138.61      174.92     13.38 o 
  -3 -15  14      108.92      131.99     11.74 o 
  -2 -15  14      426.98      422.64     28.39 o 
  -1 -15  14       24.38       21.12      8.37 o 
   0 -15  14       53.01       53.96      7.61 o 
   1 -15  14       45.22       55.14     11.65 o 
  -5 -14  14      194.14      219.12     30.26 o 
  -4 -14  14        1.02       -5.85      5.85 o 
  -3 -14  14        4.06        2.68      5.47 o 
  -2 -14  14       58.89       71.67      8.36 o 
  -1 -14  14       29.65       28.01      6.35 o 
   0 -14  14       15.48       10.05      5.50 o 
   1 -14  14        4.89       10.84      4.72 o 
   2 -14  14       27.48       31.73      5.39 o 
   3 -14  14      101.42       94.08      7.85 o 
  -7 -13  14       25.03       20.97     12.12 o 
  -6 -13  14       19.89       17.61      7.37 o 
  -5 -13  14      316.70      309.59     26.25 o 
  -4 -13  14       42.63       51.12     12.88 o 
  -3 -13  14       55.11       47.22      7.02 o 
  -2 -13  14       54.53       54.74      7.40 o 
  -1 -13  14      608.34      642.90     19.64 o 
   0 -13  14      154.21      143.43      8.95 o 
   1 -13  14      131.30      158.18     13.02 o 
   2 -13  14        2.19        4.13      4.43 o 
   3 -13  14       75.16       83.81      5.97 o 
  -8 -12  14       30.94       21.54      7.40 o 
  -7 -12  14       46.99       48.33      8.36 o 
  -6 -12  14      295.92      309.29     19.62 o 
  -5 -12  14       35.13       42.15      7.48 o 
  -4 -12  14       92.38      113.99     14.63 o 
  -3 -12  14        4.11        5.72      4.81 o 
  -2 -12  14      252.57      266.46     22.24 o 
  -1 -12  14        0.71       -0.80      5.41 o 
   0 -12  14      520.59      553.36     46.89 o 
   1 -12  14      255.65      277.45     15.52 o 
   2 -12  14        6.32        6.85      3.11 o 
   3 -12  14      100.16       78.46     52.10 o 
   4 -12  14      361.33      324.79      9.71 o 
  -9 -11  14      217.95      216.00     17.23 o 
  -8 -11  14       59.83       54.10     10.42 o 
  -7 -11  14       21.49       22.44      8.42 o 
  -6 -11  14      234.04      228.42     16.03 o 
  -5 -11  14     1028.69     1023.50     36.87 o 
  -4 -11  14        1.57        8.82     10.02 o 
  -3 -11  14       14.32        8.78      2.60 o 
  -2 -11  14      212.67      198.11     25.94 o 
  -1 -11  14      364.31      363.34     17.51 o 
   0 -11  14       32.83       33.71      3.07 o 
   1 -11  14      144.85      160.96      7.43 o 
   2 -11  14       45.72       50.39      4.46 o 
   3 -11  14       35.68       35.38      5.10 o 
   4 -11  14      433.38      424.53     10.44 o 
  -9 -10  14       10.86        9.22     11.22 o 
  -8 -10  14      422.88      418.38     22.04 o 
  -7 -10  14       54.32       47.80     27.65 o 
  -6 -10  14      120.18      108.95      4.14 o 
  -5 -10  14      727.36      675.39     30.06 o 
  -4 -10  14      683.85      721.34     26.45 o 
  -3 -10  14       57.65       42.48      7.61 o 
  -2 -10  14        6.88        5.48      2.20 o 
  -1 -10  14     1424.16     1409.89     39.27 o 
   0 -10  14      399.48      411.85     14.29 o 
   1 -10  14       17.31       16.64      3.61 o 
   2 -10  14       51.12       41.51      3.89 o 
   3 -10  14      567.17      560.16     14.71 o 
   4 -10  14       38.75       30.59      3.86 o 
 -10  -9  14      218.00      186.49     16.03 o 
  -9  -9  14      156.03      171.67      8.86 o 
  -8  -9  14       45.61       33.15      3.85 o 
  -7  -9  14       29.92       21.40      6.01 o 
  -6  -9  14      103.87      105.57      4.66 o 
  -5  -9  14      549.87      527.38     22.04 o 
  -4  -9  14      380.64      391.53     26.85 o 
  -3  -9  14        2.59        4.81      8.01 o 
  -2  -9  14        1.73        5.21      7.61 o 
  -1  -9  14      236.89      229.74      6.60 o 
   0  -9  14      616.52      604.77     16.63 o 
   1  -9  14       22.03       18.50      2.77 o 
   2  -9  14       72.82       67.38      5.77 o 
   3  -9  14      221.68      235.48      8.57 o 
   4  -9  14       87.19       70.86      9.02 o 
 -11  -8  14       21.21       16.03      5.38 o 
 -10  -8  14       27.96       22.42      4.01 o 
  -9  -8  14      359.07      369.03     13.42 o 
  -8  -8  14      100.20      107.40      7.30 o 
  -7  -8  14        0.86        2.02      2.47 o 
  -6  -8  14       51.01       63.32     14.43 o 
  -5  -8  14      656.36      722.94     25.65 o 
  -4  -8  14       40.86       32.46      6.81 o 
  -3  -8  14       73.20       71.33      8.01 o 
  -2  -8  14      202.31      203.18     11.22 o 
  -1  -8  14        8.24        6.01      7.21 o 
   0  -8  14      101.21       99.11      4.95 o 
   1  -8  14      127.34      135.00      5.65 o 
   2  -8  14       38.06       43.37      3.24 o 
   3  -8  14       50.34       52.11      7.81 o 
 -11  -7  14       13.74       14.59      5.81 o 
 -10  -7  14       42.49       36.13      5.19 o 
  -9  -7  14       23.75       11.48      3.40 o 
  -8  -7  14      113.87      127.72      6.37 o 
  -7  -7  14       33.64       32.86     12.02 o 
  -6  -7  14      108.47       99.38      9.62 o 
  -5  -7  14      126.56      126.63     10.42 o 
  -4  -7  14      186.82      233.23     12.42 o 
  -3  -7  14      483.49      532.59     18.43 o 
  -2  -7  14       13.95        8.42      4.41 o 
  -1  -7  14     1059.85     1081.20     38.47 o 
   0  -7  14      226.43      223.21     10.02 o 
   1  -7  14       11.31       10.56      4.81 o 
   2  -7  14       13.91       19.33      3.03 o 
   3  -7  14      421.39      442.62     14.12 o 
 -12  -6  14        0.66        0.26      3.81 o 
 -11  -6  14      266.82      297.64     12.75 o 
 -10  -6  14       53.45       67.82      5.00 o 
  -9  -6  14      187.05      210.13      8.43 o 
  -8  -6  14      179.21      166.24     19.44 o 
  -7  -6  14      416.81      444.33     15.86 o 
  -6  -6  14      580.20      568.42     17.48 o 
  -5  -6  14      626.35      615.32     18.07 o 
  -4  -6  14      519.84      546.31     13.44 o 
  -3  -6  14      413.56      397.39     10.88 o 
  -2  -6  14      447.71      428.74     13.42 o 
  -1  -6  14       94.53      119.42     12.82 o 
   0  -6  14      239.85      240.04     10.02 o 
   1  -6  14       55.99       42.58      7.01 o 
   2  -6  14       37.44       43.26      4.95 o 
   3  -6  14      179.67      192.72      5.01 o 
 -12  -5  14      114.62      100.46      8.38 o 
 -11  -5  14       60.82       70.16      6.89 o 
 -10  -5  14      101.47      116.71      6.01 o 
  -9  -5  14      491.34      522.18     16.72 o 
  -8  -5  14      378.07      381.36     23.64 o 
  -7  -5  14       98.42      107.69      7.07 o 
  -6  -5  14        5.11        6.64      4.41 o 
  -5  -5  14      364.80      375.92     11.17 o 
  -4  -5  14        9.28       13.45      5.21 o 
  -3  -5  14      945.24      936.83     18.93 o 
  -2  -5  14      882.76      924.51     17.63 o 
  -1  -5  14      263.68      288.28      8.01 o 
   0  -5  14      182.45      183.94      8.42 o 
   1  -5  14      209.08      204.38      8.42 o 
   2  -5  14      108.13      106.29      8.42 o 
   3  -5  14      108.80       96.94      6.00 o 
 -12  -4  14      125.09      134.46      9.77 o 
 -11  -4  14       29.25       23.64      4.80 o 
 -10  -4  14       39.13       31.86      5.53 o 
  -9  -4  14        2.11        4.76      3.82 o 
  -8  -4  14     1583.82     1522.72     32.30 o 
  -7  -4  14       22.35       21.49      4.51 o 
  -6  -4  14       44.44       39.10      6.01 o 
  -5  -4  14      290.21      272.74      9.05 o 
  -4  -4  14      399.06      398.74     10.72 o 
  -3  -4  14      602.96      593.64     13.00 o 
  -2  -4  14       44.37       39.60      6.21 o 
  -1  -4  14      466.88      478.00     13.02 o 
   0  -4  14        5.30        0.80      3.08 o 
   1  -4  14      101.08       87.36      8.82 o 
   2  -4  14      277.83      271.24     12.82 o 
   3  -4  14      136.12      150.28     13.63 o 
 -12  -3  14       20.67       16.30      4.16 o 
 -11  -3  14      449.89      496.07     13.05 o 
 -10  -3  14      197.80      205.22     14.54 o 
  -9  -3  14      505.95      493.20     18.43 o 
  -8  -3  14      128.74      107.94     13.63 o 
  -7  -3  14      848.49      868.19     22.90 o 
  -6  -3  14      621.82      608.56     17.41 o 
  -5  -3  14      625.39      609.39     14.44 o 
  -4  -3  14      841.31      854.15     17.70 o 
  -3  -3  14      157.07      142.33      6.41 o 
  -2  -3  14       92.50       93.87      7.59 o 
  -1  -3  14       10.18       10.38      2.68 o 
   0  -3  14      283.76      299.79      6.90 o 
   1  -3  14      223.94      199.11      6.15 o 
   2  -3  14        3.60        2.44      2.60 o 
   3  -3  14      181.35      210.79     16.43 o 
 -13  -2  14       26.51       22.30      4.70 o 
 -12  -2  14       95.02       99.26     10.17 o 
 -11  -2  14       23.75       27.79      5.61 o 
 -10  -2  14      163.05      177.30     10.02 o 
  -9  -2  14      558.24      547.91     23.38 o
[truncated: 36,302 more chars]
